# Supplementary material for: Ophiuroidea (Echinodermata) from coral reefs in the Mexican Pacific
Source: Zookeys. 2014 May 7;(406):101–45. doi: 10.3897/zookeys.406.6306 (PMC4023249; doi:10.3897/zookeys.406.6306)
Supplement: XML Treatment for Ophiocnida hispida [file zookeys.406.6306-treatment1.xml]

<!DOCTYPE tp:taxon-treatment
  PUBLIC "-//TaxonX//DTD Taxonomic Treatment Publishing DTD v0 20100105//EN" "tax-treatment-NSO.dtd">
<tp:taxon-treatment xmlns:tp="http://www.plazi.org/taxpub"><tp:treatment-meta><mixed-citation publication-type="journal"><person-group><name><surname>Granja–Fernández</surname><given-names>Rebeca</given-names></name><name><surname>Herrero-Pérezrul</surname><given-names>María D.</given-names></name><name><surname>López-Pérez</surname><given-names>Ramón A.</given-names></name><name><surname>Hernández</surname><given-names>Luis</given-names></name><name><surname>Rodríguez-Zaragoza</surname><given-names>Fabián A.</given-names></name><name><surname>Jones</surname><given-names>Robert Wallace</given-names></name><name><surname>Pineda-López</surname><given-names>Rubén</given-names></name></person-group><article-title>Ophiuroidea (Echinodermata) from coral reefs in the Mexican Pacific</article-title><source>Zookeys</source><day>7</day><month>5</month><year>2014</year><volume>2014</volume><issue>406</issue><fpage>101</fpage><lpage>145</lpage><pub-id pub-id-type="doi">10.3897/zookeys.406.6306</pub-id></mixed-citation></tp:treatment-meta><tp:nomenclature><tp:taxon-name>
                                    <tp:taxon-name-part taxon-name-part-type="genus">Ophiocnida</tp:taxon-name-part>
                                    <tp:taxon-name-part taxon-name-part-type="species">hispida</tp:taxon-name-part>
                                    <object-id xmlns:xlink="http://www.w3.org/1999/xlink" xlink:type="simple">http://species-id.net/wiki/Ophiocnida_hispida</object-id>
                                </tp:taxon-name><tp:taxon-authority>(Le Conte, 1851)</tp:taxon-authority><xref ref-type="fig" rid="F1">Figure 1A–F</xref></tp:nomenclature><tp:treatment-sec sec-type="Description"><title>Description.</title><p>Disk rounded (dd = 6 to 7.6 mm) and covered with imbricated scales bearing pointed scattered spines. Radial shields narrow and separated by a row of scales which are larger than those of the disk (<xref ref-type="fig" rid="F1">Fig. 1D</xref>).Ventral interradius with smaller imbricated scales and bearing scattered spines (<xref ref-type="fig" rid="F1">Fig. 1E</xref>). Oral shields diamond shaped, with rounded angles. Adoral shields triangular and not meeting within. Three papillae on each side of the jaw; two outer ones rounded and the innermost one being the largest. The madreporite is evident (<xref ref-type="fig" rid="F1">Fig. 1F</xref>). Dorsal arm plates wider than long, with the corners rounded (<xref ref-type="fig" rid="F1">Fig. 1B</xref>). Ventral arm plates rectangular, wider than long; outer and inner sides slightly curved. Three blunt, cylindrical and short arm spines of nearly equal length. Two small tentacle scales forming a right angle to each other (<xref ref-type="fig" rid="F1">Fig. 1C</xref>). Color of the disk brown (<xref ref-type="fig" rid="F1">Fig. 1A</xref>); the color in the ventral side of the disk is straw-brown (<xref ref-type="fig" rid="F1">Fig. 1E</xref>). Arms straw colored with irregular transversal lines (<xref ref-type="fig" rid="F1">Fig. 1B</xref>). Madreporite with a lighter color (<xref ref-type="fig" rid="F1">Fig. 1F</xref>).</p><fig id="F1" position="float" orientation="portrait"><label>Figure 1.</label><caption><p><italic><tp:taxon-name>Ophiocnida hispida</tp:taxon-name></italic>. <bold>A</bold> dorsal view. Scale bar = 5 mm <bold>B</bold> dorsal view of the arm <bold>C</bold> ventral view of the arm <bold>D</bold> dorsal view of the disk <bold>E</bold> ventral view of the disk <bold>F</bold> jaw. Scale bar = 1 mm. <italic><tp:taxon-name>Ophiophragmus papillatus</tp:taxon-name></italic> <bold>G</bold> dorsal view. Scale bar = 5 mm <bold>H</bold> dorsal view of the arm <bold>I</bold> ventral view of the arm <bold>J</bold> dorsal view of the disk (p = papillae around the margin of the disk) <bold>K</bold> ventral view of the disk <bold>L</bold> jaw. Scale bar = 1 mm.</p></caption><graphic xmlns:xlink="http://www.w3.org/1999/xlink" xlink:href="zookeys-406-101-g001.jpg" position="float" orientation="portrait" xlink:type="simple"/></fig></tp:treatment-sec><tp:treatment-sec sec-type="Distribution"><title>Distribution.</title><p>From USA (California) to Panama (<xref ref-type="bibr" rid="B56">McClendon 1909</xref>, <xref ref-type="bibr" rid="B2">Alvarado et al. 2010</xref>). In Mexico, from the Gulf of California (Baja California Sur, Sonora), <!--PageBreak-->Guerrero and Oaxaca (<xref ref-type="bibr" rid="B73">Solís-Marín et al. 2005</xref>, <xref ref-type="bibr" rid="B42">Honey-Escandón et al. 2008</xref>, <xref ref-type="bibr" rid="B32">Granja-Fernández and López-Pérez 2012</xref>). Depth 0-794 m (<xref ref-type="bibr" rid="B55">Maluf 1988</xref>). In this study, <italic><tp:taxon-name>Ophiocnida hispida</tp:taxon-name></italic> was collected in coral reefs from Jalisco and Oaxaca at 9.1 m depth.</p><!--PageBreak--></tp:treatment-sec><tp:treatment-sec sec-type="Remarks"><title>Remarks.</title><p>There are five species of the genus <italic><tp:taxon-name>Ophiocnida</tp:taxon-name></italic> world-wide (including <italic><tp:taxon-name>Ophiocnida hispida</tp:taxon-name></italic>): <italic><tp:taxon-name>Ophiocnida loveni</tp:taxon-name></italic> (Ljungman, 1867), <italic><tp:taxon-name>Ophiocnida scabra</tp:taxon-name></italic> Lyman, 1879, <italic><tp:taxon-name>Ophiocnida scabriuscula</tp:taxon-name></italic> (Lütken, 1859) and <italic><tp:taxon-name>Ophiocnida californica</tp:taxon-name></italic> Ziesenhenne, 1940 (<xref ref-type="bibr" rid="B77">Stöhr and O’Hara 2013</xref>). <italic><tp:taxon-name>Ophiocnida hispida</tp:taxon-name></italic> and <italic><tp:taxon-name>Ophiocnida californica</tp:taxon-name></italic> are the only species reported from the Eastern Pacific; but <italic><tp:taxon-name>Ophiocnida californica</tp:taxon-name></italic> is confined to the Gulf of California. <xref ref-type="bibr" rid="B83">Ziesenhenne (1940)</xref> reports that both species can be distinguished by the size of the oral shields, with radial shields in contact for half of their length, the divided dorsal arm plates in <italic><tp:taxon-name>Ophiocnida californica</tp:taxon-name></italic>, and the arm length which is five times the disk diameter in <italic><tp:taxon-name>Ophiocnida californica</tp:taxon-name></italic> and eight to ten in <italic><tp:taxon-name>Ophiocnida hispida</tp:taxon-name></italic>. In the present study, <italic><tp:taxon-name>Ophiocnida hispida</tp:taxon-name></italic> was found buried exclusively in sand while other species of the genus, <italic><tp:taxon-name>Ophiocnida scabriuscula</tp:taxon-name></italic> and <italic><tp:taxon-name>Ophiocnida loveni</tp:taxon-name></italic> were reported from seagrass habitats, calcareous algae or under rocks (<xref ref-type="bibr" rid="B38">Hendler et al. 1995</xref>, <xref ref-type="bibr" rid="B23">de Barros-Lima and Banja-Fernandes 2009</xref>). <italic><tp:taxon-name>Ophiocnida hispida</tp:taxon-name></italic> is hard to manipulate because it can autotomize both the disk and the arms very easily. <xref ref-type="bibr" rid="B44">Koehler (1907)</xref> indicates that <italic><tp:taxon-name>Ophiocnida scabriuscula</tp:taxon-name></italic> can regenerate their disk and possess typical spines and radial shields of the genus. Future studies must be carried out to elucidate if this capability and morphology are shared with other members of the genus <italic><tp:taxon-name>Ophiocnida</tp:taxon-name></italic>, such as <italic><tp:taxon-name>Ophiocnida hispida</tp:taxon-name></italic>. The record of <italic><tp:taxon-name>Ophiocnida hispida</tp:taxon-name></italic> is new for Jalisco.</p></tp:treatment-sec><tp:treatment-sec sec-type="Collected material"><title>Collected material.</title><p><bold>JALISCO:</bold> <bold>Cuastecomatito</bold> (1 specimen, sand, 30/09/2010, ICML-UNAM 10334).</p><p><bold>OAXACA:</bold> <bold>La Mina</bold> (4 specimens, sand, 17/04/2008, MHN 005-4351); <bold>Órgano</bold> (2 specimens, sand, 08/08/2011, ICML-UNAM 10428); <bold>Copalita</bold> (1 specimen, sand, 9.1 m, 18/05/2012, ICML-UNAM 10526).</p></tp:treatment-sec><ref-list><ref id="B56"><mixed-citation xmlns:xlink="http://www.w3.org/1999/xlink" xlink:type="simple"><person-group><name name-style="western"><surname>McClendon</surname><given-names>JF</given-names></name></person-group> (<year>1909</year>) <article-title>The Ophiurans of the San Diego Region.</article-title><source>University of California Publications in Zoology</source><volume>6</volume>(<issue>3</issue>): <fpage>33</fpage>-<lpage>64</lpage>.</mixed-citation></ref><ref id="B2"><mixed-citation xmlns:xlink="http://www.w3.org/1999/xlink" xlink:type="simple"><person-group><name name-style="western"><surname>Alvarado</surname><given-names>JJ</given-names></name><name name-style="western"><surname>Solís-Marín</surname><given-names>FA</given-names></name><name name-style="western"><surname>Ahearn</surname><given-names>CG</given-names></name></person-group> (<year>2010</year>) <article-title>Echinoderm (Echinodermata) diversity in the Pacific coast of Central America.</article-title><source>Marine Biodiversity</source><volume>40</volume>: <fpage>45</fpage>-<lpage>56</lpage>. doi: <ext-link ext-link-type="doi" xlink:href="10.1007/s12526-009-0032-5" xlink:type="simple">10.1007/s12526-009-0032-5</ext-link></mixed-citation></ref><ref id="B73"><mixed-citation xmlns:xlink="http://www.w3.org/1999/xlink" xlink:type="simple"><person-group><name name-style="western"><surname>Solís-Marín</surname><given-names>FA</given-names></name><name name-style="western"><surname>Laguarda-Figueras</surname><given-names>A</given-names></name><name name-style="western"><surname>Durán-González</surname><given-names>A</given-names></name><name name-style="western"><surname>Ahearn</surname><given-names>CG</given-names></name><name name-style="western"><surname>Torres-Vega</surname><given-names>J</given-names></name></person-group> (<year>2005</year>) <article-title>Equinodermos (Echinodermata) del Golfo de California, México.</article-title><source>Revista de Biología Tropical</source><volume>53</volume>(<issue>3</issue>): <fpage>123</fpage>-<lpage>137</lpage>.</mixed-citation></ref><ref id="B42"><mixed-citation xmlns:xlink="http://www.w3.org/1999/xlink" xlink:type="simple"><person-group><name name-style="western"><surname>Honey-Escandón</surname><given-names>M</given-names></name><name name-style="western"><surname>Solís-Marín</surname><given-names>FA</given-names></name><name name-style="western"><surname>Laguarda-Figueras</surname><given-names>A</given-names></name></person-group> (<year>2008</year>) <article-title>Equinodermos (Echinodermata) del Pacífico Mexicano.</article-title><source>Revista de Biología Tropical</source><volume>56</volume>(<issue>3</issue>): <fpage>57</fpage>-<lpage>73</lpage>.</mixed-citation></ref><ref id="B32"><mixed-citation xmlns:xlink="http://www.w3.org/1999/xlink" xlink:type="simple"><person-group><name name-style="western"><surname>Granja-Fernández</surname><given-names>MR</given-names></name><name name-style="western"><surname>López-Pérez</surname><given-names>RA</given-names></name></person-group> (<year>2012</year>) <article-title>Biodiversidad de ofiuroideos (Echinodermata: Ophiuroidea) de Oaxaca y Chiapas.</article-title> In: <person-group><name name-style="western"><surname>Sánchez</surname><given-names>AJ</given-names></name><name name-style="western"><surname>Chiappa-Carrara</surname><given-names>X</given-names></name><name name-style="western"><surname>Brito-Pérez</surname><given-names>R</given-names></name></person-group> (<role>Eds</role>) <source>Recursos Costeros del Sureste: tendencias actuales en investigación y estado del arte</source>, <fpage>357</fpage>–<lpage>370</lpage>.</mixed-citation></ref><ref id="B55"><mixed-citation xmlns:xlink="http://www.w3.org/1999/xlink" xlink:type="simple"><person-group><name name-style="western"><surname>Maluf</surname><given-names>LY</given-names></name></person-group> (<year>1988</year>) <article-title>Composition and distribution of the Central Eastern Pacific Echinoderms.</article-title><source>Natural History Museum of Los Angeles County, Technical Reports</source><volume>2</volume>: <fpage>1</fpage>-<lpage>242</lpage>.</mixed-citation></ref><ref id="B77"><mixed-citation xmlns:xlink="http://www.w3.org/1999/xlink" xlink:type="simple"><person-group><name name-style="western"><surname>Stöhr</surname><given-names>S</given-names></name><name name-style="western"><surname>O’Hara</surname><given-names>T</given-names></name></person-group> (<year>2013</year>) <source>World Ophiuroidea database</source><ext-link ext-link-type="uri" xlink:href="http://www.marinespecies.org/ophiuroidea" xlink:type="simple">http://www.marinespecies.org/ophiuroidea</ext-link></mixed-citation></ref><ref id="B83"><mixed-citation xmlns:xlink="http://www.w3.org/1999/xlink" xlink:type="simple"><person-group><name name-style="western"><surname>Ziesenhenne</surname><given-names>FC</given-names></name></person-group> (<year>1940</year>) <article-title>New Ophiurans of the Allan Hancock Pacific Expeditions.</article-title><source>Allan Hancock Pacific Expeditions</source><volume>8</volume>(<issue>2</issue>): <fpage>9</fpage>-<lpage>52</lpage>.</mixed-citation></ref><ref id="B38"><mixed-citation xmlns:xlink="http://www.w3.org/1999/xlink" xlink:type="simple"><person-group><name name-style="western"><surname>Hendler</surname><given-names>G</given-names></name><name name-style="western"><surname>Miller</surname><given-names>JE</given-names></name><name name-style="western"><surname>Pawson</surname><given-names>DL</given-names></name><name name-style="western"><surname>Kier</surname><given-names>PM</given-names></name></person-group> (<year>1995</year>) <source>Sea stars, sea urchins, and allies. Echinoderms of Florida and the Caribbean</source>. <publisher-name>Smithsonian Institution</publisher-name>, <publisher-loc>Hong Kong</publisher-loc>, <lpage>390</lpage> pp.</mixed-citation></ref><ref id="B23"><mixed-citation xmlns:xlink="http://www.w3.org/1999/xlink" xlink:type="simple"><person-group><name name-style="western"><surname>De Barros-Lima</surname><given-names>EJ</given-names></name><name name-style="western"><surname>Banja-Fernandes</surname><given-names>ML</given-names></name></person-group> (<year>2009</year>) <article-title>Diversidade de equinodermos (Echinodermata) no Estado de Pernambuco (Brasil).</article-title><source>Revista Brasileira de Zoociencias</source><volume>11</volume>(<issue>1</issue>): <fpage>55</fpage>-<lpage>63</lpage>.</mixed-citation></ref><ref id="B44"><mixed-citation xmlns:xlink="http://www.w3.org/1999/xlink" xlink:type="simple"><person-group><name name-style="western"><surname>Koehler</surname><given-names>R</given-names></name></person-group> (<year>1907</year>) <article-title>Revision de la collection des ophiures du muséum d’histoire naturelle de Paris.</article-title><source>Bulletin Scientifique de la France et de la Belgique</source><volume>41</volume>: <fpage>279</fpage>-<lpage>351</lpage>.</mixed-citation></ref></ref-list></tp:taxon-treatment>
