# Supplementary material for: Ophiuroidea (Echinodermata) from coral reefs in the Mexican Pacific
Source: Zookeys. 2014 May 7;(406):101–45. doi: 10.3897/zookeys.406.6306 (PMC4023249; doi:10.3897/zookeys.406.6306)
Supplement: XML Treatment for Ophiophragmus papillatus [file zookeys.406.6306-treatment2.xml]

<!DOCTYPE tp:taxon-treatment
  PUBLIC "-//TaxonX//DTD Taxonomic Treatment Publishing DTD v0 20100105//EN" "tax-treatment-NSO.dtd">
<tp:taxon-treatment xmlns:tp="http://www.plazi.org/taxpub"><tp:treatment-meta><mixed-citation publication-type="journal"><person-group><name><surname>Granja–Fernández</surname><given-names>Rebeca</given-names></name><name><surname>Herrero-Pérezrul</surname><given-names>María D.</given-names></name><name><surname>López-Pérez</surname><given-names>Ramón A.</given-names></name><name><surname>Hernández</surname><given-names>Luis</given-names></name><name><surname>Rodríguez-Zaragoza</surname><given-names>Fabián A.</given-names></name><name><surname>Jones</surname><given-names>Robert Wallace</given-names></name><name><surname>Pineda-López</surname><given-names>Rubén</given-names></name></person-group><article-title>Ophiuroidea (Echinodermata) from coral reefs in the Mexican Pacific</article-title><source>Zookeys</source><day>7</day><month>5</month><year>2014</year><volume>2014</volume><issue>406</issue><fpage>101</fpage><lpage>145</lpage><pub-id pub-id-type="doi">10.3897/zookeys.406.6306</pub-id></mixed-citation></tp:treatment-meta><tp:nomenclature><tp:taxon-name>
                                    <tp:taxon-name-part taxon-name-part-type="genus">Ophiophragmus</tp:taxon-name-part>
                                    <tp:taxon-name-part taxon-name-part-type="species">papillatus</tp:taxon-name-part>
                                    <object-id xmlns:xlink="http://www.w3.org/1999/xlink" xlink:type="simple">http://species-id.net/wiki/Ophiophragmus_papillatus</object-id>
                                </tp:taxon-name><tp:taxon-authority>Ziesenhenne, 1940</tp:taxon-authority><xref ref-type="fig" rid="F1">Figure 1G–L</xref></tp:nomenclature><tp:treatment-sec sec-type="Description"><title>Description.</title><p>Disk rounded (dd = 1.7 to 2.7 mm). Disk covered with small and imbricated scales. There is a central primary plate surrounded by five separated smaller scales. There are a few blunt papillae in the center of the disk. The disk margin is composed of small and rounded papillae. Radial shields separated proximally by two large scales and distally in contact (<xref ref-type="fig" rid="F1">Fig. 1J</xref>).Ventral side of the disk covered by imbricated and finer scales than those on the dorsal side (<xref ref-type="fig" rid="F1">Fig. 1K</xref>). Oral shields diamond-shaped. Adoral shields meeting within. Three rounded oral papillae on each side of the jaw, apical papillae the largest and thickest. Four teeth (<xref ref-type="fig" rid="F1">Fig. 1L</xref>). Dorsal arm plates rounded, wider than long (<xref ref-type="fig" rid="F1">Fig. 1H</xref>). Ventral arm plates quadrangular with rounded margins, wider than long. Three blunt, thick and small arm spines; upper spine is the most robust. Two small tentacle scales perpendicular to each other (<xref ref-type="fig" rid="F1">Fig. 1I</xref>). Dorsal side of the disk creamy-white. Dorsal arm plates brown with black spots, and with a creamy middle longitudinal line along the arms (<xref ref-type="fig" rid="F1">Fig. 1G, H</xref>). Ventral side uniformly creamy-white (<xref ref-type="fig" rid="F1">Fig. 1K</xref>).</p><!--PageBreak--></tp:treatment-sec><tp:treatment-sec sec-type="Distribution"><title>Distribution.</title><p>Tangola Island, Tangola-Tangola Bay, Oaxaca, Mexico (Station 260–34) (<xref ref-type="bibr" rid="B83">Ziesenhenne 1940</xref>). In this study, <italic><tp:taxon-name>Ophiophragmus papillatus</tp:taxon-name></italic> was collected on coral reefs from Guerrero and Oaxaca at a depth of 6.4 m.</p></tp:treatment-sec><tp:treatment-sec sec-type="Remarks"><title>Remarks.</title><p>The collection of <italic><tp:taxon-name>Ophiophragmus papillatus</tp:taxon-name></italic> in La Mina, Oaxaca and Palmitas, Guerrero is remarkable because the species had not been reported since its description by Ziesenhenne in 1940. This study reports a range extension of almost 410 km north of the type locality (Tangolunda, Mexico). We collected three organisms which perfectly match the original description provided by <xref ref-type="bibr" rid="B83">Ziesenhenne (1940)</xref>. These specimens have a similar disk diameter to the holotype, which is 3.6 mm (<xref ref-type="bibr" rid="B83">Ziesenhenne 1940</xref>); the specimen from Palmitas has a disk diameter of 2.7 mm, whereas the specimens from La Mina have disk diameters of 1.7 mm and 2.4 mm. The two smaller specimens presented the color pattern mentioned in the description but the brown color of the dorsal arm plates was less evident than in the largest specimen. <italic><tp:taxon-name>Ophiophragmus papillatus</tp:taxon-name></italic> was collected in rock and coral. Other members of the genus <italic><tp:taxon-name>Ophiophragmus</tp:taxon-name></italic> inhabit sand, soft mud, rock, seagrass, mangroves and reefs (<xref ref-type="bibr" rid="B61">Nielsen 1932</xref>, <xref ref-type="bibr" rid="B38">Hendler et al. 1995</xref>). <italic><tp:taxon-name>Ophiophragmus papillatus</tp:taxon-name></italic> is a new record distribution for the state of Guerrero.</p></tp:treatment-sec><tp:treatment-sec sec-type="Collected material"><title>Collected material.</title><p><bold>GUERRERO:</bold> <bold>Palmitas</bold> (1 specimen, rock, 6.4 m, 20/11/2011, ICML-UNAM 10448).</p><p><bold>OAXACA:</bold> <bold>La Mina</bold> (2 specimens, coral, 19/02/2009, ICML-UNAM 10583).</p></tp:treatment-sec><tp:treatment-sec><!--Section generated to contain objects referenced in tp:taxon-treatment.--><fig id="F1" position="float" orientation="portrait"><label>Figure 1.</label><caption><p><italic><tp:taxon-name>Ophiocnida hispida</tp:taxon-name></italic>. <bold>A</bold> dorsal view. Scale bar = 5 mm <bold>B</bold> dorsal view of the arm <bold>C</bold> ventral view of the arm <bold>D</bold> dorsal view of the disk <bold>E</bold> ventral view of the disk <bold>F</bold> jaw. Scale bar = 1 mm. <italic><tp:taxon-name>Ophiophragmus papillatus</tp:taxon-name></italic> <bold>G</bold> dorsal view. Scale bar = 5 mm <bold>H</bold> dorsal view of the arm <bold>I</bold> ventral view of the arm <bold>J</bold> dorsal view of the disk (p = papillae around the margin of the disk) <bold>K</bold> ventral view of the disk <bold>L</bold> jaw. Scale bar = 1 mm.</p></caption><graphic xmlns:xlink="http://www.w3.org/1999/xlink" xlink:href="zookeys-406-101-g001.jpg" position="float" orientation="portrait" xlink:type="simple"/></fig></tp:treatment-sec><ref-list><ref id="B83"><mixed-citation xmlns:xlink="http://www.w3.org/1999/xlink" xlink:type="simple"><person-group><name name-style="western"><surname>Ziesenhenne</surname><given-names>FC</given-names></name></person-group> (<year>1940</year>) <article-title>New Ophiurans of the Allan Hancock Pacific Expeditions.</article-title><source>Allan Hancock Pacific Expeditions</source><volume>8</volume>(<issue>2</issue>): <fpage>9</fpage>-<lpage>52</lpage>.</mixed-citation></ref><ref id="B61"><mixed-citation xmlns:xlink="http://www.w3.org/1999/xlink" xlink:type="simple"><person-group><name name-style="western"><surname>Nielsen</surname><given-names>E</given-names></name></person-group> (<year>1932</year>) <article-title>Ophiurans from the Gulf of Panama, California, and the Strait of Georgia.</article-title><source>Videnskabelige Meddelelser fra Dansk Naturhistorisk Forening</source><volume>91</volume>: <fpage>241</fpage>-<lpage>346</lpage>.</mixed-citation></ref><ref id="B38"><mixed-citation xmlns:xlink="http://www.w3.org/1999/xlink" xlink:type="simple"><person-group><name name-style="western"><surname>Hendler</surname><given-names>G</given-names></name><name name-style="western"><surname>Miller</surname><given-names>JE</given-names></name><name name-style="western"><surname>Pawson</surname><given-names>DL</given-names></name><name name-style="western"><surname>Kier</surname><given-names>PM</given-names></name></person-group> (<year>1995</year>) <source>Sea stars, sea urchins, and allies. Echinoderms of Florida and the Caribbean</source>. <publisher-name>Smithsonian Institution</publisher-name>, <publisher-loc>Hong Kong</publisher-loc>, <lpage>390</lpage> pp.</mixed-citation></ref></ref-list></tp:taxon-treatment>
