# Supplementary material for: Ophiuroidea (Echinodermata) from coral reefs in the Mexican Pacific
Source: Zookeys. 2014 May 7;(406):101–45. doi: 10.3897/zookeys.406.6306 (PMC4023249; doi:10.3897/zookeys.406.6306)
Supplement: XML Treatment for Ophiothrix (Ophiothrix) rudis [file zookeys.406.6306-treatment3.xml]

<!DOCTYPE tp:taxon-treatment
  PUBLIC "-//TaxonX//DTD Taxonomic Treatment Publishing DTD v0 20100105//EN" "tax-treatment-NSO.dtd">
<tp:taxon-treatment xmlns:tp="http://www.plazi.org/taxpub"><tp:treatment-meta><mixed-citation publication-type="journal"><person-group><name><surname>Granja–Fernández</surname><given-names>Rebeca</given-names></name><name><surname>Herrero-Pérezrul</surname><given-names>María D.</given-names></name><name><surname>López-Pérez</surname><given-names>Ramón A.</given-names></name><name><surname>Hernández</surname><given-names>Luis</given-names></name><name><surname>Rodríguez-Zaragoza</surname><given-names>Fabián A.</given-names></name><name><surname>Jones</surname><given-names>Robert Wallace</given-names></name><name><surname>Pineda-López</surname><given-names>Rubén</given-names></name></person-group><article-title>Ophiuroidea (Echinodermata) from coral reefs in the Mexican Pacific</article-title><source>Zookeys</source><day>7</day><month>5</month><year>2014</year><volume>2014</volume><issue>406</issue><fpage>101</fpage><lpage>145</lpage><pub-id pub-id-type="doi">10.3897/zookeys.406.6306</pub-id></mixed-citation></tp:treatment-meta><tp:nomenclature><tp:taxon-name>
                                    <tp:taxon-name-part taxon-name-part-type="genus">Ophiothrix</tp:taxon-name-part>
                                    (<tp:taxon-name-part taxon-name-part-type="subgenus">Ophiothrix</tp:taxon-name-part>)
                                    <tp:taxon-name-part taxon-name-part-type="species">rudis</tp:taxon-name-part>
                                    <object-id xmlns:xlink="http://www.w3.org/1999/xlink" xlink:type="simple">http://species-id.net/wiki/Ophiothrix_rudis</object-id>
                                </tp:taxon-name><tp:taxon-authority>Lyman, 1874</tp:taxon-authority><xref ref-type="fig" rid="F2">Figure 2A–F</xref></tp:nomenclature><tp:treatment-sec sec-type="Description"><title>Description.</title><p>Disk rounded and bearing spinules (dd = 2.4 to 11 mm). Radial shields completely naked and separated by a line of multifid spinules (<xref ref-type="fig" rid="F2">Fig. 2D</xref>).Ventral side of the disk mostly naked with scattered multifid spinules (<xref ref-type="fig" rid="F2">Fig. 2E</xref>). Oral shields rounded diamond-shape, wider than long. Adoral shields narrowed and slightly separated. Oral papillae lacking. About 35 dental papillae per jaw (<xref ref-type="fig" rid="F2">Fig. 2F</xref>). Dorsal arm plates wider than long, triangular or fan shaped with rounded corners; a spot distally on each arm plate (<xref ref-type="fig" rid="F2">Fig. 2B</xref>). Ventral arm plates quadrangular with rounded corners. Five to seven stout, blunt, rounded, and not serrated arm spines; the two upper ones being the longest. A single, rounded, and very small tentacle scale (<xref ref-type="fig" rid="F2">Fig. 2C</xref>). The color of the dorsal side of the disk is dark indigo-bluish and the ventral side is pale yellow-cream. Spines are bluish (<xref ref-type="fig" rid="F2">Fig. 2A</xref>). A pale spot may be present distal to the radial shields.</p><fig id="F2" position="float" orientation="portrait"><label>Figure 2.</label><caption><p><italic><tp:taxon-name>Ophiothrix (Ophiothrix) rudis</tp:taxon-name></italic>. <bold>A</bold> dorsal view. Scale bar = 5 mm <bold>B</bold> dorsal view of the arm <bold>C</bold> ventral view of the arm <bold>D</bold> dorsal view of the disk <bold>E</bold> ventral view of the disk <bold>F</bold> jaw. Scale bar = 1 mm. <italic><tp:taxon-name>Ophiothrix (Ophiothrix) spiculata</tp:taxon-name></italic> <bold>G</bold> dorsal view. Scale bar = 5 mm <bold>H</bold> dorsal view of the arm <bold>I</bold> ventral view of the arm <bold>J</bold> dorsal view of the disk <bold>K</bold> ventral view of the disk <bold>L</bold> jaw. Scale bar = 1 mm.</p></caption><graphic xmlns:xlink="http://www.w3.org/1999/xlink" xlink:href="zookeys-406-101-g002.jpg" position="float" orientation="portrait" xlink:type="simple"/></fig></tp:treatment-sec><tp:treatment-sec sec-type="Distribution"><title>Distribution.</title><p>From California, USA to Oaxaca, Mexico (<xref ref-type="bibr" rid="B54">Lyman 1874</xref>, <xref ref-type="bibr" rid="B56">McClendon 1909</xref>, <xref ref-type="bibr" rid="B61">Nielsen 1932</xref>, <xref ref-type="bibr" rid="B49">Luke 1982</xref>). In Mexico, this species is reported from the <!--PageBreak-->Gulf of California, and from the coasts of the states of Baja California Sur, Nayarit, Michoacán, Guerrero and Oaxaca (<xref ref-type="bibr" rid="B73">Solís-Marín et al. 2005</xref>, <xref ref-type="bibr" rid="B42">Honey-Escandón et al. 2008</xref>, <xref ref-type="bibr" rid="B31">Granja-Fernández and López-Pérez 2011</xref>). Depth 0-64 m (<xref ref-type="bibr" rid="B55">Maluf 1988</xref>). In <!--PageBreak-->this study, <italic><tp:taxon-name>Ophiothrix (Ophiothrix) rudis</tp:taxon-name></italic> was collected on coral reefs from Michoacán, Guerrero and Oaxaca, between depths of 1.5 and 13.5 m.</p></tp:treatment-sec><tp:treatment-sec sec-type="Remarks"><title>Remarks.</title><p><italic><tp:taxon-name>Ophiothrix (Ophiothrix) rudis</tp:taxon-name></italic> was found living on stony coral, dead coral, rocks, algae and on sponges. <xref ref-type="bibr" rid="B9">Boolotian and Leighton (1966)</xref> collected <italic><tp:taxon-name>Ophiothrix (Ophiothrix) rudis</tp:taxon-name></italic> from Palos Verdes, California in rocks and coarse sand. Although we made considerable effort to collect brittle stars from sand, we never found this species associated with this substrate. This species is easily distinguished from <italic><tp:taxon-name>Ophiothrix (Ophiothrix) spiculata</tp:taxon-name></italic> by using the following characteristics of <italic><tp:taxon-name>Ophiothrix (Ophiothrix) rudis</tp:taxon-name></italic>: arms not serrated, the disk only bears spinules which are larger than on <italic><tp:taxon-name>Ophiothrix (Ophiothrix) spiculata</tp:taxon-name></italic>, and the color pattern of the disk and on the arms. <italic><tp:taxon-name>Ophiothrix (Ophiothrix) rudis</tp:taxon-name></italic> is not as conspicuous or numerous as <italic><tp:taxon-name>Ophiothrix (Ophiothrix) spiculata</tp:taxon-name></italic> in the study area. <xref ref-type="bibr" rid="B5">Benítez-Villalobos (2001)</xref> observed that <italic><tp:taxon-name>Ophiothrix (Ophiothrix) rudis</tp:taxon-name></italic> is one of the less abundant species in La Entrega reef in Oaxaca, Mexico; we did not find the species in this coral reef area.</p></tp:treatment-sec><tp:treatment-sec sec-type="Collected material"><title>Collected material.</title><p><bold>MICHOACÁN:</bold> <bold>Caleta de Campos</bold> (7 specimens, stony coral, 2.5 m, 22/02/2010, ICML-UNAM 10245).</p><p><bold>GUERRERO:</bold> <bold>Morro del Cerro Colorado</bold> (14 specimens, stony coral, 1.5 m, 30/11/2010, MHN 005-4471; 5 specimens, stony coral, 3 m, 30/11/2010, MHN 005-4454; 1 specimen, rock, 30/11/2010, ICML-UNAM 10359; 2 specimens, rock, 4.5 m, 23/11/2011, ICML-UNAM 10477; 5 specimens, dead coral, 3 m, 31/05/2012, ICML-UNAM 10556; 3 specimens, rock, 5.5 m, 31/05/2012, ICML-UNAM 10557); <bold>Carey</bold> (1 specimen, rock, 4 m, 23/11/2011, ICML-UNAM 10495); <bold>Punta Ixtapa</bold> (4 specimens, stony coral, 4.2 m, 19/02/2010, ICML-UNAM 10255); <bold>Zacatoso</bold> (6 specimens, stony coral, 9.1 m, 01/12/2010, MHN 005-4431; 1 specimen, algae, 7.5 m, 01/12/2010, ICML-UNAM 10375; 2 specimens, sponge, 01/12/2010, ICML-UNAM 10371; 1 specimen, rock, 9.1 m, 01/06/2012, ICML-UNAM 10572; 1 specimen, sponge, 9.1 m, 01/06/2012, ICML-UNAM 10573); <bold>Caleta de Chón</bold> (6 specimens, stony coral, 4.6 m, 02/12/2010, MHN 005-4451; 2 specimens, stony coral, 6.1 m, 02/12/2010, MHN 005-4439; 2 specimens, stony coral, 7.6 m, 02/12/2010, MHN 005-4468; 1 specimen, rock, 02/12/2010, ICML-UNAM 10388; 1 specimen, algae, 4.5 m, 02/12/2010, ICML-UNAM 10385; 3 specimens, rock, 5 m, 22/11/2011, ICML-UNAM 10472); <bold>El Yunque</bold> (1 specimen, rock, 04/12/2010, ICML-UNAM 10403; 3 specimens, sponge, 5.5 m, 04/12/2010, ICML-UNAM 10404; 1 specimen, rock, 8 m, 24/11/2011, ICML-UNAM 10500); <bold>Manzanillo</bold> (1 specimen, rock, 05/11/2009, ICML-UNAM 10237; 1 specimen, stony coral, 3 m, 04/12/2010, MHN 005-4460; 1 specimen, dead coral, 6.1 m, 30/05/2012, ICML-UNAM 10542; 3 specimens, rock, 6.1 m, 30/05/2012, ICML-UNAM 10543; 2 specimens, sponge, 6.1 m, 30/05/2012, ICML-UNAM 10544); <bold>Coral</bold> (5 specimens, rock, 5 m, 23/11/2011, ICML-UNAM 10489).</p><p><bold>OAXACA:</bold> <bold>Puerto Angelito</bold> (1 specimen, rock, 10 m, 23/04/2012, ICML-UNAM 10506); <bold>El Zapatito</bold> (3 specimens, sponge, 23/04/2009, ICML-UNAM 10220); <bold>El Faro</bold> (1 specimen, rock, 13.5 m, 24/04/2012, ICML-UNAM 10512); <bold>Salchi</bold> (1 specimens, stony coral, 6.1 m, 26/03/2010, MHN 005-4413); <bold>Riscalillo</bold> (1 specimen, rock, 04/12/2008, MHN 005-4348); <bold>Copal</bold> (8 specimens, sponge, 9.1 m, <!--PageBreak-->21/10/2011, ICML-UNAM 10440); <bold>Manzanilla</bold> (1 specimen, rock, 03/12/2008, MHN 005-4340; 2 specimens, dead coral, 3 m, 18/05/2012, ICML-UNAM 10522); <bold>Isla Montosa</bold> (2 specimens, stony coral, 5.8 m, 22/02/2010, MHN 005-4385; 5 specimens, stony coral, 6.1 m, 22/02/2010, MHN 005-4381); <bold>Guerrilla</bold> (24 specimens, rock, 4.9 m, 18/05/2012, ICML-UNAM 10534); <bold>Copalita</bold> (1 specimen, rock, 9.1 m, 18/05/2012, ICML-UNAM 10527; 2 specimens, sponge, 9.1 m, 18/05/2012, ICML-UNAM 10528).</p></tp:treatment-sec><ref-list><ref id="B54"><mixed-citation xmlns:xlink="http://www.w3.org/1999/xlink" xlink:type="simple"><person-group><name name-style="western"><surname>Lyman</surname><given-names>T</given-names></name></person-group> (<year>1874</year>) <article-title>Ophiuridae and Astrophytidae new and old.</article-title><source>Bulletin of the Museum of Comparative Zoology at Harvard University</source><volume>3</volume>(<issue>10</issue>): <fpage>221</fpage>-<lpage>272</lpage>.</mixed-citation></ref><ref id="B56"><mixed-citation xmlns:xlink="http://www.w3.org/1999/xlink" xlink:type="simple"><person-group><name name-style="western"><surname>McClendon</surname><given-names>JF</given-names></name></person-group> (<year>1909</year>) <article-title>The Ophiurans of the San Diego Region.</article-title><source>University of California Publications in Zoology</source><volume>6</volume>(<issue>3</issue>): <fpage>33</fpage>-<lpage>64</lpage>.</mixed-citation></ref><ref id="B61"><mixed-citation xmlns:xlink="http://www.w3.org/1999/xlink" xlink:type="simple"><person-group><name name-style="western"><surname>Nielsen</surname><given-names>E</given-names></name></person-group> (<year>1932</year>) <article-title>Ophiurans from the Gulf of Panama, California, and the Strait of Georgia.</article-title><source>Videnskabelige Meddelelser fra Dansk Naturhistorisk Forening</source><volume>91</volume>: <fpage>241</fpage>-<lpage>346</lpage>.</mixed-citation></ref><ref id="B49"><mixed-citation xmlns:xlink="http://www.w3.org/1999/xlink" xlink:type="simple"><person-group><name name-style="western"><surname>Luke</surname><given-names>SR</given-names></name></person-group> (<year>1982</year>) <article-title>Catalog of benthic invertebrate collections, Echinodermata.</article-title><source>Scripps Institution of Oceanography series</source>, <issue>no.82-5</issue>, <publisher-name>University of California</publisher-name>, <size units="page">66 pp</size>.</mixed-citation></ref><ref id="B73"><mixed-citation xmlns:xlink="http://www.w3.org/1999/xlink" xlink:type="simple"><person-group><name name-style="western"><surname>Solís-Marín</surname><given-names>FA</given-names></name><name name-style="western"><surname>Laguarda-Figueras</surname><given-names>A</given-names></name><name name-style="western"><surname>Durán-González</surname><given-names>A</given-names></name><name name-style="western"><surname>Ahearn</surname><given-names>CG</given-names></name><name name-style="western"><surname>Torres-Vega</surname><given-names>J</given-names></name></person-group> (<year>2005</year>) <article-title>Equinodermos (Echinodermata) del Golfo de California, México.</article-title><source>Revista de Biología Tropical</source><volume>53</volume>(<issue>3</issue>): <fpage>123</fpage>-<lpage>137</lpage>.</mixed-citation></ref><ref id="B42"><mixed-citation xmlns:xlink="http://www.w3.org/1999/xlink" xlink:type="simple"><person-group><name name-style="western"><surname>Honey-Escandón</surname><given-names>M</given-names></name><name name-style="western"><surname>Solís-Marín</surname><given-names>FA</given-names></name><name name-style="western"><surname>Laguarda-Figueras</surname><given-names>A</given-names></name></person-group> (<year>2008</year>) <article-title>Equinodermos (Echinodermata) del Pacífico Mexicano.</article-title><source>Revista de Biología Tropical</source><volume>56</volume>(<issue>3</issue>): <fpage>57</fpage>-<lpage>73</lpage>.</mixed-citation></ref><ref id="B31"><mixed-citation xmlns:xlink="http://www.w3.org/1999/xlink" xlink:type="simple"><person-group><name name-style="western"><surname>Granja-Fernández</surname><given-names>MR</given-names></name><name name-style="western"><surname>López-Pérez</surname><given-names>RA</given-names></name></person-group> (<year>2011</year>) <article-title>Nuevos registros de ofiuroideos (Echinodermata: Ophiuroidea) para localidades de Zihuatanejo (Guerrero) y Puerto Escondido (Oaxaca), Pacífico mexicano.</article-title><source>Revista Mexicana de Biodiversidad</source><volume>82</volume>: <fpage>1320</fpage>-<lpage>1323</lpage>.</mixed-citation></ref><ref id="B55"><mixed-citation xmlns:xlink="http://www.w3.org/1999/xlink" xlink:type="simple"><person-group><name name-style="western"><surname>Maluf</surname><given-names>LY</given-names></name></person-group> (<year>1988</year>) <article-title>Composition and distribution of the Central Eastern Pacific Echinoderms.</article-title><source>Natural History Museum of Los Angeles County, Technical Reports</source><volume>2</volume>: <fpage>1</fpage>-<lpage>242</lpage>.</mixed-citation></ref><ref id="B9"><mixed-citation xmlns:xlink="http://www.w3.org/1999/xlink" xlink:type="simple"><person-group><name name-style="western"><surname>Boolotian</surname><given-names>RA</given-names></name><name name-style="western"><surname>Leighton</surname><given-names>D</given-names></name></person-group> (<year>1966</year>) <article-title>A key to the species of Ophiuroidea (brittle stars) of the Santa Monica Bay and adjacent areas.</article-title><source>Contributions in Science Natural History Museum of Los Angeles County</source><volume>93</volume>: <fpage>1</fpage>-<lpage>12</lpage>.</mixed-citation></ref><ref id="B5"><mixed-citation xmlns:xlink="http://www.w3.org/1999/xlink" xlink:type="simple"><person-group><name name-style="western"><surname>Benítez-Villalobos</surname><given-names>F</given-names></name></person-group> (<year>2001</year>) <article-title>Comparación de la comunidad de equinodermos asociados a arrecifes en dos localidades de las Bahías de Huatulco, Oaxaca, México.</article-title><source>Ciencia y Mar</source><volume>5</volume>(<issue>13</issue>): <fpage>19</fpage>-<lpage>24</lpage>.</mixed-citation></ref></ref-list></tp:taxon-treatment>
