# Supplementary material for: Ophiuroidea (Echinodermata) from coral reefs in the Mexican Pacific
Source: Zookeys. 2014 May 7;(406):101–45. doi: 10.3897/zookeys.406.6306 (PMC4023249; doi:10.3897/zookeys.406.6306)
Supplement: XML Treatment for Ophiothrix (Ophiothrix) spiculata [file zookeys.406.6306-treatment4.xml]

<!DOCTYPE tp:taxon-treatment
  PUBLIC "-//TaxonX//DTD Taxonomic Treatment Publishing DTD v0 20100105//EN" "tax-treatment-NSO.dtd">
<tp:taxon-treatment xmlns:tp="http://www.plazi.org/taxpub"><tp:treatment-meta><mixed-citation publication-type="journal"><person-group><name><surname>Granja–Fernández</surname><given-names>Rebeca</given-names></name><name><surname>Herrero-Pérezrul</surname><given-names>María D.</given-names></name><name><surname>López-Pérez</surname><given-names>Ramón A.</given-names></name><name><surname>Hernández</surname><given-names>Luis</given-names></name><name><surname>Rodríguez-Zaragoza</surname><given-names>Fabián A.</given-names></name><name><surname>Jones</surname><given-names>Robert Wallace</given-names></name><name><surname>Pineda-López</surname><given-names>Rubén</given-names></name></person-group><article-title>Ophiuroidea (Echinodermata) from coral reefs in the Mexican Pacific</article-title><source>Zookeys</source><day>7</day><month>5</month><year>2014</year><volume>2014</volume><issue>406</issue><fpage>101</fpage><lpage>145</lpage><pub-id pub-id-type="doi">10.3897/zookeys.406.6306</pub-id></mixed-citation></tp:treatment-meta><tp:nomenclature><tp:taxon-name>
                                    <tp:taxon-name-part taxon-name-part-type="genus">Ophiothrix</tp:taxon-name-part>
                                    (<tp:taxon-name-part taxon-name-part-type="subgenus">Ophiothrix</tp:taxon-name-part>)
                                    <tp:taxon-name-part taxon-name-part-type="species">spiculata</tp:taxon-name-part>
                                    <object-id xmlns:xlink="http://www.w3.org/1999/xlink" xlink:type="simple">http://species-id.net/wiki/Ophiothrix_spiculata</object-id>
                                </tp:taxon-name><tp:taxon-authority>Le Conte, 1851</tp:taxon-authority><xref ref-type="fig" rid="F2">Figure 2G–L</xref></tp:nomenclature><tp:treatment-sec sec-type="Description"><title>Description.</title><p>Disk circular with interradial protruding (dd = 1.2 to 10.2 mm). Disk totally covered with short multifid spinules and spines. Radial shields nearly touching distally and separated by a row of scales and spinules (<xref ref-type="fig" rid="F2">Fig. 2J</xref>).Ventral side of the disk sparsely covered by small spines and scales (<xref ref-type="fig" rid="F2">Fig. 2K</xref>). Oral shields wider than long and diamond shaped with lateral sides lobate; madreporite evident. Adoral shields triangular, small and in contact. Oral papillae lacking. A dental papillae cluster at the ventral apex of the jaw (<xref ref-type="fig" rid="F2">Fig. 2L</xref>). Dorsal arm plates pentagonal with rounded edges (<xref ref-type="fig" rid="F2">Fig. 2H</xref>). Ventral arm plates wider than long, wider on the distal edge. Up to eight serrated and hyaline arm spines; top-most spine is usually short, second or third are the longest. One small tentacle scale (<xref ref-type="fig" rid="F2">Fig. 2I</xref>). Color of the disk bluish-purple (<xref ref-type="fig" rid="F2">Fig. 2G</xref>). Mouth area whitish-yellow (<xref ref-type="fig" rid="F2">Fig. 2K, L</xref>).</p></tp:treatment-sec><tp:treatment-sec sec-type="Distribution"><title>Distribution.</title><p>Bering Sea, USA (California), Mexico, El Salvador, Nicaragua, Costa Rica, Panama, Colombia, Peru, Chile, Galapagos Islands (<xref ref-type="bibr" rid="B19">Clark HL 1911</xref>, <xref ref-type="bibr" rid="B20">1915</xref>, <xref ref-type="bibr" rid="B41">Hooker et al. 2005</xref>, <xref ref-type="bibr" rid="B59">Neira and Cantera 2005</xref>, <xref ref-type="bibr" rid="B2">Alvarado et al. 2010</xref>). In Mexico, from the Gulf of California (Baja California Sur, Sonora, Sinaloa), on the Pacific side of Baja California and Baja California Sur, Nayarit, Islas Marías, Jalisco, Michoacán, Guerrero and Oaxaca (<xref ref-type="bibr" rid="B73">Solís-Marín et al. 2005</xref>, <xref ref-type="bibr" rid="B42">Honey-Escandón et al. 2008</xref>, <xref ref-type="bibr" rid="B31">Granja-Fernández and López-Pérez 2011</xref>). Depth intertidal to 2059 m (<xref ref-type="bibr" rid="B55">Maluf 1988</xref>). In this study, <italic><tp:taxon-name>Ophiothrix (Ophiothrix) spiculata</tp:taxon-name></italic> was collected on coral reefs from Nayarit, Jalisco, Colima, Michoacán, Guerrero and Oaxaca, between 1.5 and 26 m depth.</p></tp:treatment-sec><tp:treatment-sec sec-type="Remarks"><title>Remarks.</title><!--PageBreak--><p><italic><tp:taxon-name>Ophiothrix (Ophiothrix) spiculata</tp:taxon-name></italic> is one of the most conspicuous and abundant species on the coral reefs of the Mexican Pacific. Numerous authors have reported that this species is very abundant in other areas such as California and Panama (<xref ref-type="bibr" rid="B80">Verrill 1867</xref>, <xref ref-type="bibr" rid="B56">McClendon 1909</xref>). <xref ref-type="bibr" rid="B4">Austin and Haldfield (1980)</xref> reported that densities of <italic><tp:taxon-name>Ophiothrix (Ophiothrix) spiculata</tp:taxon-name></italic> reach up to 80 individuals/0.1 m<sup>2</sup> in a siltstone reef off Newport Bay, California. We observed that <italic><tp:taxon-name>Ophiothrix (Ophiothrix) spiculata</tp:taxon-name></italic> form massive aggregations; the advantages of which has been reported to be protection from predators, enhanced feeding ability in strong currents and to maximize fertilization during broadcast spawning (<xref ref-type="bibr" rid="B36">Hendler 1991</xref>). We found this species in live stony coral, dead coral, rocks, algae, rhodolith and on sponges. According to <xref ref-type="bibr" rid="B55">Maluf (1988)</xref>, the species can inhabit coral, rocks, sponges, mangroves and sand. As in the same case of <italic><tp:taxon-name>Ophiothrix (Ophiothrix) rudis</tp:taxon-name></italic>, we did not find <italic><tp:taxon-name>Ophiothrix (Ophiothrix) spiculata</tp:taxon-name></italic> in sand. Besides the most common color pattern described above, we found some specimens completely orange and yellow collected on sponges and, brown in color which was mostly collected on rocks and dead coral. <italic><tp:taxon-name>Ophiothrix (Ophiothrix) spiculata</tp:taxon-name></italic> is a new record distribution for the state of Colima.</p></tp:treatment-sec><tp:treatment-sec sec-type="Collected material"><title>Collected material.</title><p><bold>NAYARIT:</bold> <bold>Las Monas</bold> (4 specimens, stony coral, 17/06/2010, ICML-UNAM 10356; 1 specimen, rock, 09/05/2011, ICML-UNAM 10418); <bold>Bahía Rabijuncos</bold> (5 specimens, stony coral, 08/06/2011, ICML-UNAM 10432).</p><p><bold>JALISCO:</bold> <bold>Cuastecomatito</bold> (1 specimen, rock, 30/09/2010, ICML-UNAM 10335); <bold>Pelícanos</bold> (3 specimens, stony coral, 29/09/2010, ICML-UNAM 10316; 2 specimens, rock, 29/09/2010, ICML-UNAM 10317); <bold>La Pajarera</bold> (1 specimen, stony coral, 29/09/2010, ICML-UNAM 10305; 1 specimen, rock, 29/09/2010, ICML-UNAM 10306); <bold>La Palma</bold> (2 specimens, stony coral, 29/09/2010, ICML-UNAM 10322; 1 specimen, rock, 29/09/2010, ICML-UNAM 10323); <bold>La Virgencita</bold> (1 specimen, stony coral, 30/09/2010, ICML-UNAM 10339).</p><p><bold>COLIMA:</bold> <bold>La Boquita</bold> (1 specimen, stony coral, 2.5 m, 26/02/2010, ICML-UNAM 10252; 5 specimens, stony coral, 01/10/2010, ICML-UNAM 10354); <bold>Carrizales</bold> (1 specimen, 01/10/2010, ICML-UNAM 10348).</p><p><bold>MICHOACÁN:</bold> <bold>Faro de Bucerías</bold> (4 specimens, 28/09/2010, ICML-UNAM 10295); <bold>Isla Pájaros</bold> (3 specimens, stony coral, 28/09/2010, ICML-UNAM 10288; 3 specimens, dead coral, 28/09/2010, ICML-UNAM 10283); <bold>Morro Chino</bold> (5 specimens, stony coral, 4.3 m, 23/02/2010, ICML-UNAM 10246); <bold>Morro de Enmedio</bold> (1 specimen, stony coral, 3.7 m, 24/02/2010, ICML-UNAM 10248).</p><p><bold>GUERRERO:</bold> <bold>Morro del Cerro Colorado</bold> (171 specimens, stony coral, 1.5 m, 30/11/2010, MHN 005-4472; 36 specimens, stony coral, 3 m, 30/11/2010, MHN 005-4435; 19 specimens, stony coral, 2.7 m, 30/11/2010, MHN 005-4428; 40 specimens, rock, 30/11/2010, ICML-UNAM 10360; 6 specimens, algae, 30/11/2010, ICML-UNAM 10366; 3 specimens, rhodoliths, 30/11/2010, ICML-UNAM 10367; 16 specimens, sponge, 30/11/2010, ICML-UNAM 10363; 2 specimens, rock, 4.5 m, 23/11/2011, ICML-UNAM 10478; 4 specimens, rhodoliths, 4.5 m, 23/11/2011, ICML-UNAM 10479; 10 specimens, sponge, 4.5 m, 23/11/2011, ICML-UNAM 10480; 37 specimens, dead coral, 3 m, 31/05/2012, ICML-UNAM 10558; 27 specimens, rock, 5.5 m, 31/05/2012, ICML-UNAM 10559; 2 specimens, sponge, 5.5 m, 31/05/2012, ICML-UNAM 10560); <bold>Carey</bold> (5 specimens, rock, 4 m, 23/11/2011, ICML-UNAM 10496); <bold>Zacatoso</bold> (2 specimens, rock, 02/03/2009, ICML-UNAM 10174; 1 specimen, stony coral, 5.1 m, 18/02/2010, ICML-UNAM 10244; 20 specimens, stony coral, 5.1 m, 01/09/2010, ICML-UNAM 10256; 369 specimens, stony coral, 9.1 m, 01/12/2010, MHN 005-4481; 4 specimens, algae, 7.5 m, 01/12/2010, ICML-UNAM 10376; 3 specimens, sponge, 01/12/2010, ICML-UNAM 10372; 5 specimens, algae, 16.5 m, 02/12/2010, ICML-UNAM 10381; 2 specimens, rock, 25/11/2011, ICML-UNAM 10504; 30 specimens, rock, 9.1 m, 01/06/2012, ICML-UNAM 10574; 1 specimen, sponge, 9.1 m, 01/06/2012, ICML-UNAM 10575); <bold>El Chato</bold> (1 specimen, rock, 13.7 m, 04/03/2009, ICML-UNAM 10185); <bold>Caleta <!--PageBreak-->de Chón</bold> (1 specimen, rock, 03/03/2009, ICML-UNAM 10180; 26 specimens, stony coral, 4.6 m, 02/12/2010, MHN 005-4450; 39 specimens, stony coral, 6.1 m, 02/12/2010, MHN 005-4423; 52 specimens, stony coral, 7.6 m, 02/12/2010, MHN 005-4469; 3 specimens, rock, 02/12/2010, ICML-UNAM 10389; 2 specimens, rock, 5 m, 22/11/2011, ICML-UNAM 10473); <bold>El Yunque</bold> (15 specimens, rock, 5.5 m, 04/12/2010, ICML-UNAM 10405; 4 specimens, sponge, 5.5 m, 04/12/2010, ICML-UNAM 10406; 6 specimens, rock, 8 m, 24/11/2011, ICML-UNAM 10501); <bold>Manzanillo</bold> (5 specimens, stony coral, 3 m, 04/12/2010, MHN 005-4459; 1 specimen, rock, 04/12/2010, ICML-UNAM 10416; 10 specimens, rhodoliths, 5.3 m, 04/12/2010, ICML-UNAM 10411; 1 specimen, sponge, 6 m, 22/11/2011, ICML-UNAM 10465; 5 specimens, rock, 6 m, 22/11/2011, ICML-UNAM 10466; 16 specimens, dead coral, 6.1 m, 30/05/2012, ICML-UNAM 10545; 24 specimens, rock, 6.1 m, 30/05/2012, ICML-UNAM 10546; 4 specimens, sponge, 6.1 m, 30/05/2012, ICML-UNAM 10547); <bold>Morros de Potosí</bold> (5 specimens, rock, 06/03/2009, ICML-UNAM 10195; 1 specimen, sponge, 06/03/2009, ICML-UNAM 10196; 13 specimens, stony coral, 11.7 m, 01/09/2010, ICML-UNAM 10260; 57 specimens, stony coral, 6.1 m, 03/12/2010, MHN 005-4425; 49 specimens, stony coral, 7.6 m, 03/12/2010, MHN 005-4477; 124 specimens, stony coral, 10.7 m, 03/12/2010, MHN 005-4476; 14 specimens, rock, 03/12/2010, ICML-UNAM 10399; 4 specimens, algae, 12.2 m, 03/12/2010, ICML-UNAM 10390; 10 specimens, sponge, 03/12/2010, ICML-UNAM 10396); <bold>Coral</bold> (5 specimens, rock, 5 m, 23/11/2011, ICML-UNAM 10490); <bold>Palmitas</bold> (89 specimens, stony coral, 3.6 m, 03/09/2010, ICML-UNAM 10264; 16 specimens, rock, 6.4 m, 20/11/2011, ICML-UNAM 10449; 2 specimens, algae, 6.4 m, 20/11/2011, ICML-UNAM 10450; 4 specimens, sponge, 6.4 m, 20/11/2011, ICML-UNAM 10451); <bold>El Ripial</bold> (14 specimens, stony coral, 4.6 m, 03/09/2010, ICML-UNAM 10267; 6 specimens, 20/11/2011, ICML-UNAM 10460).</p><p><bold>OAXACA:</bold> <bold>Puerto Angelito</bold> (5 specimens, rock, 10.7 m, 05/08/2007, MHN 005-4341; 23 specimens, rock, 10 m, 23/04/2012, ICML-UNAM 10507); <bold>El Zapatito</bold> (15 specimens, rock, 23/04/2009, ICML-UNAM 10221); <bold>Punto de Presión</bold> (3 specimens, rock, 26 m, 22/04/2009, ICML-UNAM 10205; 8 specimens, sponge, 26 m, 22/04/2009, ICML-UNAM 10206); <bold>El Faro</bold> (7 specimens, rock, 22.9 m, 22/04/2009, ICML-UNAM 10211; 13 specimens, rock, 23/04/2009, ICML-UNAM 10227; 23 specimens, rock, 13.5 m, 24/04/2012, ICML-UNAM 10513); <bold>Mazunte</bold> (4 specimens, stony coral, 4.6 m, 03/06/2010, MHN 005-4416); <bold>Estacahuite</bold> (2 specimens, stony coral, 7.6 m, 26/03/2010, MHN 005-4405; 6 specimens, stony coral, 8.8 m, 26/03/2010, MHN 005-4402; 3 specimens, stony coral, 9.7 m, 26/03/2010, MHN 005-4398; 7 specimens, stony coral, 10.3 m, 04/09/2010, ICML-UNAM 10268); <bold>Boquilla</bold> (7 specimens, stony coral, 6.3 m, 08/09/2010, ICML-UNAM 10277); <bold>Salchi</bold> (2 specimens, stony coral, 6.1 m, 26/03/2010, MHN 005-4412); <bold>San Agustín</bold> (2 specimens, stony coral, 6.4 m, 23/02/2010, MHN 005-4395); <bold>Dos Hermanas</bold> (1 specimen, rock, 08/08/2011, ICML-UNAM 10422); <bold>La Entrega</bold> (2 specimens, rock, 03/12/2008, MHN 005-4362; 8 specimens, stony coral, 5.3 m, 06/09/2010, ICML-<!--PageBreak-->UNAM 10272); <bold>Isla Montosa</bold> (1 specimen, stony coral, 3.6 m, 22/02/2010, MHN 005-4386; 1 specimen, stony coral, 5.8 m, 22/02/2010, MHN 005-4383); <bold>Guerrilla</bold> (10 specimens, rock, 4.9 m, 18/05/2012, ICML-UNAM 10535); <bold>Copalita</bold> (5 specimens, rock, 9.1 m, 18/05/2012, ICML-UNAM 10529).</p></tp:treatment-sec><tp:treatment-sec><!--Section generated to contain objects referenced in tp:taxon-treatment.--><fig id="F2" position="float" orientation="portrait"><label>Figure 2.</label><caption><p><italic><tp:taxon-name>Ophiothrix (Ophiothrix) rudis</tp:taxon-name></italic>. <bold>A</bold> dorsal view. Scale bar = 5 mm <bold>B</bold> dorsal view of the arm <bold>C</bold> ventral view of the arm <bold>D</bold> dorsal view of the disk <bold>E</bold> ventral view of the disk <bold>F</bold> jaw. Scale bar = 1 mm. <italic><tp:taxon-name>Ophiothrix (Ophiothrix) spiculata</tp:taxon-name></italic> <bold>G</bold> dorsal view. Scale bar = 5 mm <bold>H</bold> dorsal view of the arm <bold>I</bold> ventral view of the arm <bold>J</bold> dorsal view of the disk <bold>K</bold> ventral view of the disk <bold>L</bold> jaw. Scale bar = 1 mm.</p></caption><graphic xmlns:xlink="http://www.w3.org/1999/xlink" xlink:href="zookeys-406-101-g002.jpg" position="float" orientation="portrait" xlink:type="simple"/></fig></tp:treatment-sec><ref-list><ref id="B19"><mixed-citation xmlns:xlink="http://www.w3.org/1999/xlink" xlink:type="simple"><person-group><name name-style="western"><surname>Clark</surname><given-names>HL</given-names></name></person-group> (<year>1911</year>) <article-title>North Pacific Ophiurans in the Collection of the United States National Museum.</article-title><source>Smithsonian Institution United States National Museum Bulletin</source><volume>75</volume>: <fpage>1</fpage>-<lpage>302</lpage>. doi: <ext-link ext-link-type="doi" xlink:href="10.5479/si.03629236.75.1" xlink:type="simple">10.5479/si.03629236.75.1</ext-link></mixed-citation></ref><ref id="B20"><mixed-citation xmlns:xlink="http://www.w3.org/1999/xlink" xlink:type="simple"><person-group><name name-style="western"><surname>Clark</surname><given-names>HL</given-names></name></person-group> (<year>1915</year>) <article-title>Catalogue of recent ophiurans: Based on the collection of the Museum of Comparative Zoölogy.</article-title><source>Memoirs of the Museum of Comparative Zoölogy</source><volume>25</volume>(<issue>4</issue>): <fpage>164</fpage>-<lpage>376</lpage>.</mixed-citation></ref><ref id="B41"><mixed-citation xmlns:xlink="http://www.w3.org/1999/xlink" xlink:type="simple"><person-group><name name-style="western"><surname>Hooker</surname><given-names>Y</given-names></name><name name-style="western"><surname>Solís-Marín</surname><given-names>FA</given-names></name><name name-style="western"><surname>Lleellish</surname><given-names>M</given-names></name></person-group> (<year>2005</year>) <article-title>Echinoderms from Lobos de Afuera islands (Lambayeque, Peru).</article-title><source>Revista Peruana de Biología</source><volume>12</volume>(<issue>1</issue>): <fpage>77</fpage>-<lpage>82</lpage>.</mixed-citation></ref><ref id="B59"><mixed-citation xmlns:xlink="http://www.w3.org/1999/xlink" xlink:type="simple"><person-group><name name-style="western"><surname>Neira</surname><given-names>R</given-names></name><name name-style="western"><surname>Cantera</surname><given-names>JR</given-names></name></person-group> (<year>2005</year>) <article-title>Composición taxonómica y distribución de las asociaciones de equinodermos en los ecosistemas litorales del Pacífico Colombiano.</article-title><source>Revista de Biología Tropical</source><volume>53</volume>(<issue>3</issue>): <fpage>195</fpage>-<lpage>206</lpage>.</mixed-citation></ref><ref id="B2"><mixed-citation xmlns:xlink="http://www.w3.org/1999/xlink" xlink:type="simple"><person-group><name name-style="western"><surname>Alvarado</surname><given-names>JJ</given-names></name><name name-style="western"><surname>Solís-Marín</surname><given-names>FA</given-names></name><name name-style="western"><surname>Ahearn</surname><given-names>CG</given-names></name></person-group> (<year>2010</year>) <article-title>Echinoderm (Echinodermata) diversity in the Pacific coast of Central America.</article-title><source>Marine Biodiversity</source><volume>40</volume>: <fpage>45</fpage>-<lpage>56</lpage>. doi: <ext-link ext-link-type="doi" xlink:href="10.1007/s12526-009-0032-5" xlink:type="simple">10.1007/s12526-009-0032-5</ext-link></mixed-citation></ref><ref id="B73"><mixed-citation xmlns:xlink="http://www.w3.org/1999/xlink" xlink:type="simple"><person-group><name name-style="western"><surname>Solís-Marín</surname><given-names>FA</given-names></name><name name-style="western"><surname>Laguarda-Figueras</surname><given-names>A</given-names></name><name name-style="western"><surname>Durán-González</surname><given-names>A</given-names></name><name name-style="western"><surname>Ahearn</surname><given-names>CG</given-names></name><name name-style="western"><surname>Torres-Vega</surname><given-names>J</given-names></name></person-group> (<year>2005</year>) <article-title>Equinodermos (Echinodermata) del Golfo de California, México.</article-title><source>Revista de Biología Tropical</source><volume>53</volume>(<issue>3</issue>): <fpage>123</fpage>-<lpage>137</lpage>.</mixed-citation></ref><ref id="B42"><mixed-citation xmlns:xlink="http://www.w3.org/1999/xlink" xlink:type="simple"><person-group><name name-style="western"><surname>Honey-Escandón</surname><given-names>M</given-names></name><name name-style="western"><surname>Solís-Marín</surname><given-names>FA</given-names></name><name name-style="western"><surname>Laguarda-Figueras</surname><given-names>A</given-names></name></person-group> (<year>2008</year>) <article-title>Equinodermos (Echinodermata) del Pacífico Mexicano.</article-title><source>Revista de Biología Tropical</source><volume>56</volume>(<issue>3</issue>): <fpage>57</fpage>-<lpage>73</lpage>.</mixed-citation></ref><ref id="B31"><mixed-citation xmlns:xlink="http://www.w3.org/1999/xlink" xlink:type="simple"><person-group><name name-style="western"><surname>Granja-Fernández</surname><given-names>MR</given-names></name><name name-style="western"><surname>López-Pérez</surname><given-names>RA</given-names></name></person-group> (<year>2011</year>) <article-title>Nuevos registros de ofiuroideos (Echinodermata: Ophiuroidea) para localidades de Zihuatanejo (Guerrero) y Puerto Escondido (Oaxaca), Pacífico mexicano.</article-title><source>Revista Mexicana de Biodiversidad</source><volume>82</volume>: <fpage>1320</fpage>-<lpage>1323</lpage>.</mixed-citation></ref><ref id="B55"><mixed-citation xmlns:xlink="http://www.w3.org/1999/xlink" xlink:type="simple"><person-group><name name-style="western"><surname>Maluf</surname><given-names>LY</given-names></name></person-group> (<year>1988</year>) <article-title>Composition and distribution of the Central Eastern Pacific Echinoderms.</article-title><source>Natural History Museum of Los Angeles County, Technical Reports</source><volume>2</volume>: <fpage>1</fpage>-<lpage>242</lpage>.</mixed-citation></ref><ref id="B80"><mixed-citation xmlns:xlink="http://www.w3.org/1999/xlink" xlink:type="simple"><person-group><name name-style="western"><surname>Verrill</surname><given-names>AE</given-names></name></person-group> (<year>1867</year>) <article-title>Notes on the Echinoderms of Panama and West Coast of America, with descriptions of new genera and species.</article-title><source>Transactions of the Connecticut Academy of Arts and Sciences</source><volume>1</volume>(<issue>2</issue>): <fpage>251</fpage>-<lpage>322</lpage>.</mixed-citation></ref><ref id="B56"><mixed-citation xmlns:xlink="http://www.w3.org/1999/xlink" xlink:type="simple"><person-group><name name-style="western"><surname>McClendon</surname><given-names>JF</given-names></name></person-group> (<year>1909</year>) <article-title>The Ophiurans of the San Diego Region.</article-title><source>University of California Publications in Zoology</source><volume>6</volume>(<issue>3</issue>): <fpage>33</fpage>-<lpage>64</lpage>.</mixed-citation></ref><ref id="B4"><mixed-citation xmlns:xlink="http://www.w3.org/1999/xlink" xlink:type="simple"><person-group><name name-style="western"><surname>Austin</surname><given-names>WJ</given-names></name><name name-style="western"><surname>Hadfield</surname><given-names>MG</given-names></name></person-group> (<year>1980</year>) <chapter-title>Ophiuroidea: The Brittle Stars</chapter-title>. In: <person-group><name name-style="western"><surname>Morris</surname><given-names>RH</given-names></name><name name-style="western"><surname>Abbott</surname><given-names>DP</given-names></name><name name-style="western"><surname>Haderlie</surname><given-names>EC</given-names></name></person-group> (<role>Eds</role>) <source>Intertidal Invertebrates of California</source>. <publisher-name>Stanford University Press</publisher-name>, <publisher-loc>Stanford, California, USA</publisher-loc>, <fpage>146</fpage>–<lpage>159</lpage>.</mixed-citation></ref><ref id="B36"><mixed-citation xmlns:xlink="http://www.w3.org/1999/xlink" xlink:type="simple"><person-group><name name-style="western"><surname>Hendler</surname><given-names>G</given-names></name></person-group> (<year>1991</year>) <article-title>Echinodermata: Ophiuroidea.</article-title> In: <person-group><name name-style="western"><surname>Giese</surname><given-names>AC</given-names></name><name name-style="western"><surname>Pearse</surname><given-names>JS</given-names></name><name name-style="western"><surname>Pearse</surname><given-names>VB</given-names></name></person-group> (<role>Eds</role>) <source>Reproduction of Marine Invertebrates</source>, <volume>Vol. VI, Echinoderms and Lophophorates</volume>. <publisher-name>The Boxwood Press</publisher-name>, <publisher-loc>Pacific Grove, CA</publisher-loc>, <fpage>355</fpage>-<lpage>511</lpage>.</mixed-citation></ref></ref-list></tp:taxon-treatment>
