# Supplementary material for: Ophiuroidea (Echinodermata) from coral reefs in the Mexican Pacific
Source: Zookeys. 2014 May 7;(406):101–45. doi: 10.3897/zookeys.406.6306 (PMC4023249; doi:10.3897/zookeys.406.6306)
Supplement: XML Treatment for Ophiactis savignyi [file zookeys.406.6306-treatment6.xml]

<!DOCTYPE tp:taxon-treatment
  PUBLIC "-//TaxonX//DTD Taxonomic Treatment Publishing DTD v0 20100105//EN" "tax-treatment-NSO.dtd">
<tp:taxon-treatment xmlns:tp="http://www.plazi.org/taxpub"><tp:treatment-meta><mixed-citation publication-type="journal"><person-group><name><surname>Granja–Fernández</surname><given-names>Rebeca</given-names></name><name><surname>Herrero-Pérezrul</surname><given-names>María D.</given-names></name><name><surname>López-Pérez</surname><given-names>Ramón A.</given-names></name><name><surname>Hernández</surname><given-names>Luis</given-names></name><name><surname>Rodríguez-Zaragoza</surname><given-names>Fabián A.</given-names></name><name><surname>Jones</surname><given-names>Robert Wallace</given-names></name><name><surname>Pineda-López</surname><given-names>Rubén</given-names></name></person-group><article-title>Ophiuroidea (Echinodermata) from coral reefs in the Mexican Pacific</article-title><source>Zookeys</source><day>7</day><month>5</month><year>2014</year><volume>2014</volume><issue>406</issue><fpage>101</fpage><lpage>145</lpage><pub-id pub-id-type="doi">10.3897/zookeys.406.6306</pub-id></mixed-citation></tp:treatment-meta><tp:nomenclature><tp:taxon-name>
                                    <tp:taxon-name-part taxon-name-part-type="genus">Ophiactis</tp:taxon-name-part>
                                    <tp:taxon-name-part taxon-name-part-type="species">savignyi</tp:taxon-name-part>
                                    <object-id xmlns:xlink="http://www.w3.org/1999/xlink" xlink:type="simple">http://species-id.net/wiki/Ophiactis_savignyi\according to Granja–Fernández et al 2014</object-id>
                                </tp:taxon-name><tp:taxon-authority>(Müller &amp; Troschel, 1842)</tp:taxon-authority><xref ref-type="fig" rid="F3">Figure 3G–L</xref></tp:nomenclature><tp:treatment-sec sec-type="Description"><title>Description.</title><p>Disk rounded (dd = 1.1 to 5 mm) and covered by large imbricated scales and short scattered spines over and at the edge of disk. Radial shields large, triangular and joining distally (<xref ref-type="fig" rid="F3">Fig. 3J</xref>). Ventral interradius with scales and scattered spines (<xref ref-type="fig" rid="F3">Fig. 3K</xref>). Oral shields diamond shaped with rounded edges. Adoral shields small and not meeting proximally. Two flattened oral papillae in each side of the jaw (<xref ref-type="fig" rid="F3">Fig. 3L</xref>). Five or six arms. Dorsal arm plates wider than long with rounded edges (<xref ref-type="fig" rid="F3">Fig. 3H</xref>). Ventral arm plates quadrangular with rounded edges. Five to six short, rugose and spinulose arm spines. Single, rounded, lanceolated tentacle scale (<xref ref-type="fig" rid="F3">Fig. 3I</xref>). Color of the disk olive greenish-brown, with darker radial shields (<xref ref-type="fig" rid="F3">Fig. 3G</xref>). Ventral side cream (<xref ref-type="fig" rid="F3">Fig. 3K</xref>).</p><!--PageBreak--></tp:treatment-sec><tp:treatment-sec sec-type="Distribution"><title>Distribution.</title><p>Cosmopolitan. Indo-Pacific, Eastern Pacific and both sides of the Atlantic. In the Eastern Pacific, the species has been recorded in the Hawaiian Islands, Mexico, Costa Rica, Panama, Colombia, Galapagos Islands and Peru (<xref ref-type="bibr" rid="B20">Clark HL 1915</xref>, <xref ref-type="bibr" rid="B61">Nielsen 1932</xref>, <xref ref-type="bibr" rid="B55">Maluf 1988</xref>, <xref ref-type="bibr" rid="B38">Hendler et al. 1995</xref>, <xref ref-type="bibr" rid="B1">Alvarado and Fernández 2005</xref>, <xref ref-type="bibr" rid="B59">Neira and Cantera 2005</xref>). In Mexico from the Gulf of California, on the Pacific side of Baja California and Baja California Sur, Nayarit, Marías Islands, Jalisco, Colima, Revillagigedo Islands, Michoacán, Guerrero and Oaxaca (<xref ref-type="bibr" rid="B10">Brusca 1980</xref>, <xref ref-type="bibr" rid="B42">Honey-Escandón et al. 2008</xref>). Commonly found in shallow water up to 518 m (<xref ref-type="bibr" rid="B38">Hendler et al. 1995</xref>). In this study, <italic><tp:taxon-name>Ophiactis savignyi</tp:taxon-name></italic> was collected on coral reefs from Nayarit, Jalisco, Colima, Michoacán, Guerrero and Oaxaca; between 2.3 to 26 m depth.</p></tp:treatment-sec><tp:treatment-sec sec-type="Remarks"><title>Remarks.</title><p>This small species is one of the most abundant on the coral reefs from the Mexican Pacific. <xref ref-type="bibr" rid="B26">Emson and Wilkie (1984)</xref> suggested that the sexual and asexual reproduction is important for the abundance and distribution of <italic><tp:taxon-name>Ophiactis savignyi</tp:taxon-name></italic>; small populations of this fissiparous brittle star may be increased by sexual reproduction. We found the species attached to live stony coral, dead coral, rock, algae, rhodoliths and sponges. <xref ref-type="bibr" rid="B38">Hendler et al. (1995)</xref> mentioned that this species is commonly found in all reef zones and substrata reported in this study, chiefly in sponges and algae. <italic><tp:taxon-name>Ophiactis savignyi</tp:taxon-name></italic> is a well-studied species; there are numerous works about its reproduction (e.g. <xref ref-type="bibr" rid="B26">Emson and Wilkie 1984</xref>, <xref ref-type="bibr" rid="B36">Hendler 1991</xref>, <xref ref-type="bibr" rid="B13">Chao and Tsai 1995</xref>, <xref ref-type="bibr" rid="B57">McGovern 2002</xref>), feeding (e.g. <xref ref-type="bibr" rid="B8">Boffi 1972</xref>, <xref ref-type="bibr" rid="B27">Emson and Mladenov 1992</xref>) and habitat (e.g. <xref ref-type="bibr" rid="B8">Boffi 1972</xref>, <xref ref-type="bibr" rid="B71">Sloan 1982</xref>, <xref ref-type="bibr" rid="B37">Hendler and Littman 1986</xref>, <xref ref-type="bibr" rid="B60">Neves et al. 2007</xref>). Other authors (<xref ref-type="bibr" rid="B38">Hendler et al. 1995</xref>, <xref ref-type="bibr" rid="B63">Pomory 2007</xref>) have reported that <italic><tp:taxon-name>Ophiactis savignyi</tp:taxon-name></italic> can have three oral papillae on each side of the mouth; most of the collected individuals in this study presented two oral papillae, with a few specimens presenting three.</p></tp:treatment-sec><tp:treatment-sec sec-type="Collected material"><title>Collected material.</title><p><bold>NAYARIT:</bold> <bold>Bahía Rabijuncos</bold> (15 specimens, stony coral, 08/06/2011, ICML-UNAM 10433); <bold>Las Monas</bold> (18 specimens, stony coral, 17/06/2010, ICML-UNAM 10357).</p><p><bold>JALISCO:</bold> <bold>Isla Cocinas</bold> (1 specimen, stony coral, 29/09/2010, ICML-UNAM 10327); <bold>Pelícanos</bold> (2 specimens, rock, 29/09/2010, ICML-UNAM 10318; 4 specimens, stony coral, 29/09/2010, ICML-UNAM 10319); <bold>La Pajarera</bold> (1 specimen, rhodolith, 29/09/2010, ICML-UNAM 10307); <bold>La Palma</bold> (1 specimen, stony coral, 29/09/2010, ICML-UNAM 10324); <bold>La Virgencita</bold> (18 specimens, stony coral, 30/09/2010, ICML-UNAM 10340).</p><p><bold>COLIMA:</bold> <bold>Carrizales</bold> (2 specimens, 01/10/2010, ICML-UNAM 10349).</p><p><bold>MICHOACÁN:</bold> <bold>Faro de Bucerías</bold> (4 specimens, 28/09/2010, ICML-UNAM 10296); <bold>Isla Pájaros</bold> (13 specimens, stony coral, 28/09/2010, ICML-UNAM 10290).</p><p><bold>GUERRERO:</bold> <bold>Morro del Cerro Colorado</bold> (12 specimens, stony coral, 3 m, 30/11/2010, UMAR-MHN 005-4436; 4 specimens, sponge, 30/11/2010, ICML-UNAM 10364; 1 specimen, rock, 5.5 m, 31/05/2012, ICML-UNAM 10562; 11 specimens, dead coral, 3 m, 31/05/2012, ICML-UNAM 10563); <bold>Coral</bold> (1 specimen, rock, 5 m, 23/11/2011, ICML-UNAM 10491); <bold>Zacatoso</bold> (4 specimens, rock, 02/03/2009, ICML-UNAM 10176; 27 specimens, stony coral, 9.1 m, 01/12/2010, UMAR-MHN 005-4432; 16 specimens, algae, 2.3 m, 01/12/2010, ICML-UNAM 10377; 5 specimens, <!--PageBreak-->sponge, 02/12/2010, ICML-UNAM 10373; 8 specimens, algae, 5 m, 02/12/2010, ICML-UNAM 10382; 1 specimen, rock, 25/11/2011, ICML-UNAM 10505; 2 specimens, sponge, 9.1 m, 01/06/2012, ICML-UNAM 10577); <bold>Caleta de Chón</bold> (23 specimens, stony coral, 6.1 m, 02/12/2010, UMAR-MHN 005-4421; 10 specimens, stony coral, 4.6 m, 02/12/2010, UMAR-MHN 005-4452; 1 specimen, rock, 5 m, 22/11/2011, ICML-UNAM 10474); <bold>Manzanillo</bold> (38 specimens, sponge, 05/03/2009, ICML-UNAM 10191; 1 specimen, rock, 05/11/2009, ICML-UNAM 10238; 3 specimens, stony coral, 05/11/2009, ICML-UNAM 10239; 1 specimen, stony coral, 3 m, 04/12/2010, UMAR-MHN 005-4464; 2 specimens, rhodolith, 5.3 m, 04/12/2010, ICML-UNAM 10412; 4 specimens, rock, 6 m, 22/11/2011, ICML-UNAM 10468; 6 specimens, dead coral, 6.1 m, 30/05/2012, ICML-UNAM 10548; 6 specimens, sponge, 6.1 m, 30/05/2012, ICML-UNAM 10549); <bold>Morros de Potosí</bold> (1 specimen, rock, 06/03/2009, ICML-UNAM 10199; 3 specimens, sponge, 06/03/2009, ICML-UNAM 10200; 1 specimen, stony coral, 11.7 m, 01/09/2010, ICML-UNAM 10261; 26 specimens, stony coral, 6.1 m, 03/12/2010, MHN 005-4427; 9 specimens, stony coral, 10.7 m, 03/12/2010, MHN 005-4474; 16 specimens, stony coral, 7.6 m, 03/12/2010, MHN 005-4478; 3 specimens, algae, 12.2 m, 03/12/2010, ICML-UNAM 10391; 1 specimen, sponge, 03/12/2010, ICML-UNAM 10397; 1 specimen, rock, 03/12/2010, ICML-UNAM 10400); <bold>Palmitas</bold> (2 specimens, stony coral, 3.6 m, 03/09/2010, ICML-UNAM 10265; 1 specimen, algae, 6.4 m, 20/11/2011, ICML-UNAM 10453; 2 specimens, sponge, 6.4 m, 20/11/2011, ICML-UNAM 10454); <bold>El Ripial</bold> (1 specimen, 20/11/2011, ICML-UNAM 10462).</p><p><bold>OAXACA:</bold> <bold>Carrizalillo</bold> (29 specimens, sponge, 4.2 m, 24/04/2012, ICML-UNAM 10520); <bold>Punto de Presión</bold> (13 specimens, sponge, 26 m, 22/04/2009, ICML-UNAM 10208); <bold>El Faro</bold> (3 specimens, rock, 22.8 m, 22/04/2009, ICML-UNAM 10213; 2 specimens, rock, 23/04/2009, ICML-UNAM 10228; 31 specimens, rock, 13.5 m, 24/04/2012, ICML-UNAM 10514); <bold>Mazunte</bold> (2 specimens, rock, 20/02/2009, MHN 005-4323); <bold>Estacahuite</bold> (17 specimens, stony coral, 7.6 m, 26/03/2010, MHN 005-4407; 2 specimens, stony coral, 8.8 m, 26/03/2010, MHN 005-4403; 7 specimens, stony coral, 9.7 m, 26/03/2010, MHN 005-4399); <bold>Salchi</bold> (2 specimens, stony coral, 6.1 m, 26/03/2010, MHN 005-4414); <bold>San Agustín</bold> (13 specimens, stony coral, 3.3 m, 23/02/2010, MHN 005-4394); <bold>Maguey</bold> (1 specimen, stony coral, 3.5 m, 06/09/2010, ICML-UNAM 10274); <bold>La Entrega</bold> (3 specimens, dead coral, 03/12/2008, MHN 005-4326); <bold>Manzanilla</bold> (3 specimens, dead coral, 3 m, 18/05/2012, ICML-UNAM 10523); <bold>Isla Montosa</bold> (1 specimens, stony coral, 5.8 m, 22/02/2010, MHN 005-4384; 1 specimen, stony coral, 6.1 m, 22/02/2010, MHN 005-4380).</p></tp:treatment-sec><tp:treatment-sec><!--Section generated to contain objects referenced in tp:taxon-treatment.--><fig id="F3" position="float" orientation="portrait"><label>Figure 3.</label><caption><p><italic><tp:taxon-name>Ophiothela mirabilis</tp:taxon-name></italic>. <bold>A</bold> dorsal view. Scale bar = 5 mm <bold>B</bold> dorsal view of the arm <bold>C</bold> ventral view of the arm <bold>D</bold> dorsal view of the disk <bold>E</bold> ventral view of the disk <bold>F</bold> jaw. Scale bar = 1 mm. <italic><tp:taxon-name>Ophiactis savignyi</tp:taxon-name></italic> <bold>G</bold> dorsal view. Scale bar = 5 mm <bold>H</bold> dorsal view of the arm <bold>I</bold> ventral view of the arm <bold>J</bold> dorsal view of the disk <bold>K</bold> ventral view of the disk <bold>L</bold> jaw. Scale bar = 1 mm.</p></caption><graphic xmlns:xlink="http://www.w3.org/1999/xlink" xlink:href="zookeys-406-101-g003.jpg" position="float" orientation="portrait" xlink:type="simple"/></fig></tp:treatment-sec><ref-list><ref id="B20"><mixed-citation xmlns:xlink="http://www.w3.org/1999/xlink" xlink:type="simple"><person-group><name name-style="western"><surname>Clark</surname><given-names>HL</given-names></name></person-group> (<year>1915</year>) <article-title>Catalogue of recent ophiurans: Based on the collection of the Museum of Comparative Zoölogy.</article-title><source>Memoirs of the Museum of Comparative Zoölogy</source><volume>25</volume>(<issue>4</issue>): <fpage>164</fpage>-<lpage>376</lpage>.</mixed-citation></ref><ref id="B61"><mixed-citation xmlns:xlink="http://www.w3.org/1999/xlink" xlink:type="simple"><person-group><name name-style="western"><surname>Nielsen</surname><given-names>E</given-names></name></person-group> (<year>1932</year>) <article-title>Ophiurans from the Gulf of Panama, California, and the Strait of Georgia.</article-title><source>Videnskabelige Meddelelser fra Dansk Naturhistorisk Forening</source><volume>91</volume>: <fpage>241</fpage>-<lpage>346</lpage>.</mixed-citation></ref><ref id="B55"><mixed-citation xmlns:xlink="http://www.w3.org/1999/xlink" xlink:type="simple"><person-group><name name-style="western"><surname>Maluf</surname><given-names>LY</given-names></name></person-group> (<year>1988</year>) <article-title>Composition and distribution of the Central Eastern Pacific Echinoderms.</article-title><source>Natural History Museum of Los Angeles County, Technical Reports</source><volume>2</volume>: <fpage>1</fpage>-<lpage>242</lpage>.</mixed-citation></ref><ref id="B38"><mixed-citation xmlns:xlink="http://www.w3.org/1999/xlink" xlink:type="simple"><person-group><name name-style="western"><surname>Hendler</surname><given-names>G</given-names></name><name name-style="western"><surname>Miller</surname><given-names>JE</given-names></name><name name-style="western"><surname>Pawson</surname><given-names>DL</given-names></name><name name-style="western"><surname>Kier</surname><given-names>PM</given-names></name></person-group> (<year>1995</year>) <source>Sea stars, sea urchins, and allies. Echinoderms of Florida and the Caribbean</source>. <publisher-name>Smithsonian Institution</publisher-name>, <publisher-loc>Hong Kong</publisher-loc>, <lpage>390</lpage> pp.</mixed-citation></ref><ref id="B1"><mixed-citation xmlns:xlink="http://www.w3.org/1999/xlink" xlink:type="simple"><person-group><name name-style="western"><surname>Alvarado</surname><given-names>JJ</given-names></name><name name-style="western"><surname>Fernández</surname><given-names>C</given-names></name></person-group> (<year>2005</year>) <article-title>Equinodermos del Parque Nacional Marino Ballena, Pacífico, Costa Rica.</article-title><source>Revista de Biología Tropical</source><volume>53</volume>(<issue>3</issue>): <fpage>275</fpage>-<lpage>284</lpage>.</mixed-citation></ref><ref id="B59"><mixed-citation xmlns:xlink="http://www.w3.org/1999/xlink" xlink:type="simple"><person-group><name name-style="western"><surname>Neira</surname><given-names>R</given-names></name><name name-style="western"><surname>Cantera</surname><given-names>JR</given-names></name></person-group> (<year>2005</year>) <article-title>Composición taxonómica y distribución de las asociaciones de equinodermos en los ecosistemas litorales del Pacífico Colombiano.</article-title><source>Revista de Biología Tropical</source><volume>53</volume>(<issue>3</issue>): <fpage>195</fpage>-<lpage>206</lpage>.</mixed-citation></ref><ref id="B10"><mixed-citation xmlns:xlink="http://www.w3.org/1999/xlink" xlink:type="simple"><person-group><name name-style="western"><surname>Brusca</surname><given-names>RC</given-names></name></person-group> (<year>1980</year>) <source>Common intertidal invertebrates of the Gulf of California. 26. Echinodermata</source>. <publisher-name>The University of Arizona Press</publisher-name>, <publisher-loc>Tucson, Arizona, EUA</publisher-loc>, <lpage>513</lpage> pp.</mixed-citation></ref><ref id="B42"><mixed-citation xmlns:xlink="http://www.w3.org/1999/xlink" xlink:type="simple"><person-group><name name-style="western"><surname>Honey-Escandón</surname><given-names>M</given-names></name><name name-style="western"><surname>Solís-Marín</surname><given-names>FA</given-names></name><name name-style="western"><surname>Laguarda-Figueras</surname><given-names>A</given-names></name></person-group> (<year>2008</year>) <article-title>Equinodermos (Echinodermata) del Pacífico Mexicano.</article-title><source>Revista de Biología Tropical</source><volume>56</volume>(<issue>3</issue>): <fpage>57</fpage>-<lpage>73</lpage>.</mixed-citation></ref><ref id="B26"><mixed-citation xmlns:xlink="http://www.w3.org/1999/xlink" xlink:type="simple"><person-group><name name-style="western"><surname>Emson</surname><given-names>RH</given-names></name><name name-style="western"><surname>Wilkie</surname><given-names>IC</given-names></name></person-group> (<year>1984</year>) <article-title>An apparent instance of recruitment following sexual reproduction in the fissiparous brittlestar <italic>Ophiactis savignyi</italic> Müller and Troschel.</article-title><source>Journal of Experimental Marine Biology and Ecology</source><volume>77</volume>: <fpage>23</fpage>-<lpage>28</lpage>. doi: <ext-link ext-link-type="doi" xlink:href="10.1016/0022-0981(84)90048-0" xlink:type="simple">10.1016/0022-0981(84)90048-0</ext-link></mixed-citation></ref><ref id="B36"><mixed-citation xmlns:xlink="http://www.w3.org/1999/xlink" xlink:type="simple"><person-group><name name-style="western"><surname>Hendler</surname><given-names>G</given-names></name></person-group> (<year>1991</year>) <article-title>Echinodermata: Ophiuroidea.</article-title> In: <person-group><name name-style="western"><surname>Giese</surname><given-names>AC</given-names></name><name name-style="western"><surname>Pearse</surname><given-names>JS</given-names></name><name name-style="western"><surname>Pearse</surname><given-names>VB</given-names></name></person-group> (<role>Eds</role>) <source>Reproduction of Marine Invertebrates</source>, <volume>Vol. VI, Echinoderms and Lophophorates</volume>. <publisher-name>The Boxwood Press</publisher-name>, <publisher-loc>Pacific Grove, CA</publisher-loc>, <fpage>355</fpage>-<lpage>511</lpage>.</mixed-citation></ref><ref id="B13"><mixed-citation xmlns:xlink="http://www.w3.org/1999/xlink" xlink:type="simple"><person-group><name name-style="western"><surname>Chao</surname><given-names>SM</given-names></name><name name-style="western"><surname>Tsai</surname><given-names>CC</given-names></name></person-group> (<year>1995</year>) <article-title>Reproduction and population dynamics of the fissiparous brittle star <italic>Ophiactis savignyi</italic> (Echinodermata: Ophiuroidea).</article-title><source>Marine Biology</source><volume>124</volume>: <fpage>77</fpage>-<lpage>83</lpage>. doi: <ext-link ext-link-type="doi" xlink:href="10.1007/BF00349149" xlink:type="simple">10.1007/BF00349149</ext-link></mixed-citation></ref><ref id="B57"><mixed-citation xmlns:xlink="http://www.w3.org/1999/xlink" xlink:type="simple"><person-group><name name-style="western"><surname>McGovern</surname><given-names>TM</given-names></name></person-group> (<year>2002</year>) <article-title>Sex-ratio bias and clonal reproduction in the brittle star <italic>Ophiactis savignyi</italic>.</article-title><source>Evolution</source><volume>56</volume>(<issue>3</issue>): <fpage>511</fpage>-<lpage>517</lpage>. doi: <ext-link ext-link-type="doi" xlink:href="10.1111/j.0014-3820.2002.tb01362.x" xlink:type="simple">10.1111/j.0014-3820.2002.tb01362.x</ext-link></mixed-citation></ref><ref id="B8"><mixed-citation xmlns:xlink="http://www.w3.org/1999/xlink" xlink:type="simple"><person-group><name name-style="western"><surname>Boffi</surname><given-names>E</given-names></name></person-group> (<year>1972</year>) <article-title>Ecological aspects of ophiuroids from the phytal of S.W. Atlantic Ocean warm waters.</article-title><source>Marine Biology</source><volume>15</volume>: <fpage>316</fpage>-<lpage>328</lpage>. doi: <ext-link ext-link-type="doi" xlink:href="10.1007/BF00401391" xlink:type="simple">10.1007/BF00401391</ext-link></mixed-citation></ref><ref id="B27"><mixed-citation xmlns:xlink="http://www.w3.org/1999/xlink" xlink:type="simple"><person-group><name name-style="western"><surname>Emson</surname><given-names>RH</given-names></name><name name-style="western"><surname>Mladenov</surname><given-names>PV</given-names></name></person-group> (<year>1992</year>) <article-title>Field and laboratory observations on the feeding of <italic>Macrophiothrix variabilis</italic> (Lamarck) with notes on the feeding of <italic>Ophiactis savignyi</italic> (Muller and Troschel).</article-title> In: <person-group><name name-style="western"><surname>Morton</surname><given-names>B</given-names></name></person-group> (<role>Ed</role>) <source>The marine flora and fauna of Hong Kong and southern China III</source>. <publisher-name>Hong Kong University</publisher-name>, <publisher-loc>Hong Kong</publisher-loc>, <fpage>769</fpage>-<lpage>778</lpage>.</mixed-citation></ref><ref id="B71"><mixed-citation xmlns:xlink="http://www.w3.org/1999/xlink" xlink:type="simple"><person-group><name name-style="western"><surname>Sloan</surname><given-names>NA</given-names></name></person-group> (<year>1982</year>) <article-title>Size of echinoderm populations associated with different coexisting coral species at Aldabra Atoll, Seychelles.</article-title><source>Marine Biology</source><volume>66</volume>: <fpage>67</fpage>-<lpage>75</lpage>. doi: <ext-link ext-link-type="doi" xlink:href="10.1007/BF00397256" xlink:type="simple">10.1007/BF00397256</ext-link></mixed-citation></ref><ref id="B37"><mixed-citation xmlns:xlink="http://www.w3.org/1999/xlink" xlink:type="simple"><person-group><name name-style="western"><surname>Hendler</surname><given-names>G</given-names></name><name name-style="western"><surname>Littman</surname><given-names>BS</given-names></name></person-group> (<year>1986</year>) <article-title>The ploys of sex: relationships among the mode of reproduction, body size and habitats of coral-reef brittlestars.</article-title><source>Coral Reefs</source><volume>5</volume>: <fpage>31</fpage>-<lpage>42</lpage>. doi: <ext-link ext-link-type="doi" xlink:href="10.1007/BF00302169" xlink:type="simple">10.1007/BF00302169</ext-link></mixed-citation></ref><ref id="B60"><mixed-citation xmlns:xlink="http://www.w3.org/1999/xlink" xlink:type="simple"><person-group><name name-style="western"><surname>Neves</surname><given-names>BM</given-names></name><name name-style="western"><surname>Lima</surname><given-names>EJB</given-names></name><name name-style="western"><surname>Pérez</surname><given-names>CD</given-names></name></person-group> (<year>2007</year>) <article-title>Brittle stars (Echinodermata: Ophiuroidea) associated with the octocoral <italic>Carijoa riisei</italic> (Cnidaria: Anthozoa) from the littoral of Pernambuco, Brazil.</article-title><source>Journal of the Marine Biological Association of the United Kingdom</source><volume>87</volume>: <fpage>1263</fpage>-<lpage>1267</lpage>. doi: <ext-link ext-link-type="doi" xlink:href="10.1017/S0025315407056263" xlink:type="simple">10.1017/S0025315407056263</ext-link></mixed-citation></ref><ref id="B63"><mixed-citation xmlns:xlink="http://www.w3.org/1999/xlink" xlink:type="simple"><person-group><name name-style="western"><surname>Pomory</surname><given-names>CM</given-names></name></person-group> (<year>2007</year>) <article-title>Key to the common shallow-water brittle stars (Echinodermata: Ophiuroidea) of the Gulf of Mexico and Caribbean Sea.</article-title><source>Caribbean Journal of Science, Special Publication</source><volume>10</volume>: <fpage>1</fpage>-<lpage>42</lpage>.</mixed-citation></ref></ref-list></tp:taxon-treatment>
