# Supplementary material for: Ophiuroidea (Echinodermata) from coral reefs in the Mexican Pacific
Source: Zookeys. 2014 May 7;(406):101–45. doi: 10.3897/zookeys.406.6306 (PMC4023249; doi:10.3897/zookeys.406.6306)
Supplement: XML Treatment for Ophiactis simplex [file zookeys.406.6306-treatment7.xml]

<!DOCTYPE tp:taxon-treatment
  PUBLIC "-//TaxonX//DTD Taxonomic Treatment Publishing DTD v0 20100105//EN" "tax-treatment-NSO.dtd">
<tp:taxon-treatment xmlns:tp="http://www.plazi.org/taxpub"><tp:treatment-meta><mixed-citation publication-type="journal"><person-group><name><surname>Granja–Fernández</surname><given-names>Rebeca</given-names></name><name><surname>Herrero-Pérezrul</surname><given-names>María D.</given-names></name><name><surname>López-Pérez</surname><given-names>Ramón A.</given-names></name><name><surname>Hernández</surname><given-names>Luis</given-names></name><name><surname>Rodríguez-Zaragoza</surname><given-names>Fabián A.</given-names></name><name><surname>Jones</surname><given-names>Robert Wallace</given-names></name><name><surname>Pineda-López</surname><given-names>Rubén</given-names></name></person-group><article-title>Ophiuroidea (Echinodermata) from coral reefs in the Mexican Pacific</article-title><source>Zookeys</source><day>7</day><month>5</month><year>2014</year><volume>2014</volume><issue>406</issue><fpage>101</fpage><lpage>145</lpage><pub-id pub-id-type="doi">10.3897/zookeys.406.6306</pub-id></mixed-citation></tp:treatment-meta><tp:nomenclature><tp:taxon-name>
                                    <tp:taxon-name-part taxon-name-part-type="genus">Ophiactis</tp:taxon-name-part>
                                    <tp:taxon-name-part taxon-name-part-type="species">simplex</tp:taxon-name-part>
                                    <object-id xmlns:xlink="http://www.w3.org/1999/xlink" xlink:type="simple">http://species-id.net/wiki/Ophiactis_simplex</object-id>
                                </tp:taxon-name><tp:taxon-authority>(Le Conte, 1851)</tp:taxon-authority><xref ref-type="fig" rid="F4">Figure 4A–F</xref></tp:nomenclature><tp:treatment-sec sec-type="Description"><title>Description.</title><p>Disk rounded (dd = 1.4 to 4.3 mm) covered by imbricating, rounded and large scales; the disk can bear small scattered spines. Primary plate conspicuous. <!--PageBreak-->Short spines at the edge of the disk. Radial shields small and widely separated by scales (<xref ref-type="fig" rid="F4">Fig. 4D</xref>). Ventral side of the disk with spines and small imbricated scales (<xref ref-type="fig" rid="F4">Fig. 4E</xref>). Oral shields oval, with a large madreporite shield evident. Adoral shields large about as wide as the oral shields, meeting within. One large oral papillae at each side of the jaw (<xref ref-type="fig" rid="F4">Fig. 4F</xref>). Five arms. Dorsal arm plates wider than long with rounded edges (<xref ref-type="fig" rid="F4">Fig. 4B</xref>). Ventral arm plates quadrangular with rounded edges. Lateral arm plates prominent. Four to five rounded and blunt arm spines, the lowest one shortest. A single, large and oval tentacle scale (<xref ref-type="fig" rid="F4">Fig. 4C</xref>). Color of the dorsal side brown (<xref ref-type="fig" rid="F4">Fig. 4A</xref>). Ventral side yellowish-cream, some ventral arm plates with darker bands (<xref ref-type="fig" rid="F4">Fig. 4C, E</xref>).</p><fig id="F4" position="float" orientation="portrait"><label>Figure 4.</label><caption><p><italic><tp:taxon-name>Ophiactis simplex</tp:taxon-name></italic>. <bold>A</bold> dorsal view. Scale bar = 5 mm <bold>B</bold> dorsal view of the arm. <bold>C</bold> ventral view of the arm <bold>D</bold> dorsal view of the disk <bold>E</bold> ventral view of the disk <bold>F</bold> jaw. Scale bar = 1 mm. <italic><tp:taxon-name>Ophionereis annulata</tp:taxon-name></italic> <bold>G</bold> dorsal view. Scale bar = 5 mm <bold>H</bold> dorsal view of the arm (adp = accessory dorsal arm plates) <bold>I</bold> ventral view of the arm <bold>J</bold> dorsal view of the disk <bold>K</bold> ventral view of the disk <bold>L</bold> jaw. Scale bar = 1 mm.</p></caption><graphic xmlns:xlink="http://www.w3.org/1999/xlink" xlink:href="zookeys-406-101-g004.jpg" position="float" orientation="portrait" xlink:type="simple"/></fig></tp:treatment-sec><tp:treatment-sec sec-type="Distribution"><title>Distribution.</title><p>USA (California), Mexico, Nicaragua, Costa Rica, Panama, Galapagos Islands and Peru (<xref ref-type="bibr" rid="B61">Nielsen 1932</xref>, <xref ref-type="bibr" rid="B55">Maluf 1988</xref>, <xref ref-type="bibr" rid="B2">Alvarado et al. 2010</xref>, <xref ref-type="bibr" rid="B79">Tirado et al. 2012</xref>). In Mexico, from the Gulf of California (Baja California Sur, Sonora, Sinaloa), on the Pacific side of Baja California and Baja California Sur, Nayarit, Marías Islands, Jalisco, Michoacán, Guerrero and Oaxaca (<xref ref-type="bibr" rid="B73">Solís-Marín et al. 2005</xref>, <xref ref-type="bibr" rid="B42">Honey-Escandón et al. 2008</xref>, <xref ref-type="bibr" rid="B31">Granja-Fernández and López-Pérez 2011</xref>, <xref ref-type="bibr" rid="B70">Ríos-Jara et al. 2013</xref>). In this study, <italic><tp:taxon-name>Ophiactis simplex</tp:taxon-name></italic> was collected on coral reefs from Nayarit, Jalisco, Colima, Michoacán, Guerrero and Oaxaca, from 1.5 to 22.3 m depth.</p></tp:treatment-sec><tp:treatment-sec sec-type="Remarks"><title>Remarks.</title><p>We collected <italic><tp:taxon-name>Ophiactis simplex</tp:taxon-name></italic> in the same substrata as <italic><tp:taxon-name>Ophiactis savignyi</tp:taxon-name></italic> (stony coral, dead coral, rocks, algae, rhodoliths and sponges). The results suggest that live stony coral is the preferred substrate for both species. Moreover, despite that both species inhabit sponges, <italic><tp:taxon-name>Ophiactis savignyi</tp:taxon-name></italic> was more numerous in this substrate than <italic><tp:taxon-name>Ophiactis simplex</tp:taxon-name></italic>. According to <xref ref-type="bibr" rid="B53">Lyman (1865)</xref>, it is probable that larger organisms of <italic><tp:taxon-name>Ophiactis simplex</tp:taxon-name></italic> have five arms, while the smaller individuals have six. In this study, we only found five armed individuals of different sizes. Notwithstanding that both species of <italic><tp:taxon-name>Ophiactis</tp:taxon-name></italic> cohabit on the coral reefs of the Mexican Pacific, there are useful morphological characteristic to distinguish them apart: 1) small radial shields in <italic><tp:taxon-name>Ophiactis simplex</tp:taxon-name></italic> versus large and conspicuous radial shields in <italic><tp:taxon-name>Ophiactis savignyi</tp:taxon-name></italic>; 2) numerous spines on the dorsal side and on the margin of the disk in <italic><tp:taxon-name>Ophiactis savignyi</tp:taxon-name></italic> whilst <italic><tp:taxon-name>Ophiactis simplex</tp:taxon-name></italic> can have scattered spines on the disk; 3) a single and large oral papillae on each side of the jaw in <italic><tp:taxon-name>Ophiactis simplex</tp:taxon-name></italic> versus two or three small oral papillae in <italic><tp:taxon-name>Ophiactis savignyi</tp:taxon-name></italic>; 4) <italic><tp:taxon-name>Ophiactis simplex</tp:taxon-name></italic> have five arms and <italic><tp:taxon-name>Ophiactis savignyi</tp:taxon-name></italic> five or six; 5) smoother arms spines in <italic><tp:taxon-name>Ophiactis simplex</tp:taxon-name></italic>, and rugose-spinulose arm spines in <italic><tp:taxon-name>Ophiactis savignyi</tp:taxon-name></italic>. <italic><tp:taxon-name>Ophiactis simplex</tp:taxon-name></italic> is a new distribution record for the state of Colima.</p></tp:treatment-sec><tp:treatment-sec sec-type="Collected material"><title>Collected material.</title><p><bold>NAYARIT:</bold> <bold>Bahía Rabijuncos</bold> (18 specimens, stony coral, 08/06/2011, ICML-UNAM 10434); <bold>Las Pozas</bold> (7 specimens, stony coral, 10/05/2011, ICML-UNAM 10420; 1 specimen, rock, 10/05/2011, ICML-UNAM 10421).</p><p><bold>JALISCO:</bold> <bold>Cuastecomatito</bold> (2 specimens, 30/09/2010, ICML-UNAM 10338); <bold>Isla Cocinas</bold> (67 specimens, stony coral, 29/09/2010, ICML-UNAM 10328; 11 specimens, rock, 29/09/2010, ICML-UNAM 10329); <bold>Pelícanos</bold> (26 specimens, rock, 29/09/2010, ICML-UNAM 10320; 10 specimens, stony coral, 29/09/2010, ICML-UNAM 10321); <bold>La Pajarera</bold> (1 specimen, stony coral, 29/09/2010, ICML-UNAM 10308; 1 specimen, rock, 29/09/2010, ICML-UNAM 10309; 9 specimens, rhodolith, <!--PageBreak-->29/09/2010, ICML-UNAM 10310); <bold>La Palma</bold> (8 specimens, stony coral, 29/09/2010, ICML-UNAM 10325; 27 specimens, rock, 29/09/2010, ICML-UNAM 10326); <bold>La Virgencita</bold> (93 specimens, stony coral, 30/09/2010, ICML-UNAM 10341).</p><!--PageBreak--><p><bold>COLIMA:</bold> <bold>La Boquita</bold> (1 specimen, stony coral, 2.5 m, 26/02/2010, ICML-UNAM 10253; 3 specimens, stony coral, 01/10/2010, ICML-UNAM 10355); <bold>Carrizales</bold> (1 specimen, stony coral, 01/10/2010, ICML-UNAM 10350; 5 specimens, sand, 01/10/2010, ICML-UNAM 10351).</p><p><bold>MICHOACÁN:</bold> <bold>Faro de Bucerías</bold> (10 specimens, sand, 28/09/2010, ICML-UNAM 10297), <bold>Isla Pájaros</bold> (26 specimens, stony coral, 28/09/2010, ICML-UNAM 10291; 4 specimens, rock, 28/09/2010, ICML-UNAM 10292); <bold>Morro Chino</bold> (1 specimen, stony coral, 4.3 m, 23/02/2010, ICML-UNAM 10247).</p><p><bold>GUERRERO:</bold> <bold>Morro del Cerro Colorado</bold> (2 specimens, stony coral, 1.5 m, 30/11/2010, MHN 005-4470; 29 specimens, stony coral, 3 m, 30/11/2010, MHN 005-4456; 4 specimens, stony coral, 2.7 m, 30/11/2010, MHN 005-4429; 2 specimens, algae, 30/11/2010, ICML-UNAM 10368; 5 specimens, rhodolith, 30/11/2010, ICML-UNAM 10369; 1 specimen, sponge, 30/11/2010, ICML-UNAM 10365; 2 specimens, stony coral, 4.5 m, 23/11/2011, ICML-UNAM 10486; 12 specimens, rock, 4.5 m, 23/11/2011, ICML-UNAM 10482; 153 specimens, dead coral, 3 m, 31/05/2012, ICML-UNAM 10564; 1 specimen, rock, 5.5 m, 31/05/2012, ICML-UNAM 10565); <bold>Coral</bold> (8 specimens, rock, 5 m, 23/11/2011, ICML-UNAM 10492; 5 specimens, rhodolith, 23/11/2011, ICML-UNAM 10487); <bold>Zacatoso</bold> (22 specimens, rock, 02/03/2009, ICML-UNAM 10177; 10 specimens, stony coral, 5.1 m, 01/09/2010, ICML-UNAM 10257; 8 specimens, algae, 7.5 m, 01/12/2010, ICML-UNAM 10378; 3 specimens, stony coral, 9.1 m, 01/12/2010, UMAR-MHN 005-4419; 2 specimens, sponge, 01/12/2010, ICML-UNAM 10374; 20 specimens, algae, 16.5 m, 02/12/2010, ICML-UNAM 10383); <bold>Caleta de Chón</bold> (14 specimens, stony coral, 4.6 m, 02/12/2010, MHN 005-4453; 22 specimens, stony coral, 6.1 m, 02/12/2010, MHN 005-4424; 8 specimens, stony coral, 7.6 m, 02/12/2010, MHN 005-4467; 2 specimens, algae, 4.5 m, 02/12/2010, ICML-UNAM 10386); <bold>El Yunque</bold> (1 specimen, 5 m, 04/12/2010, ICML-UNAM 10410); <bold>Manzanillo</bold> (1 specimen, sponge, 05/03/2009, ICML-UNAM 10192; 3 specimens, rock, 05/11/2009, ICML-UNAM 10240; 1 specimen, stony coral, 3 m, 04/12/2010, MHN 005-4465; 60 specimens, rhodolith, 5.3 m, 04/12/2010, ICML-UNAM 10413; 3 specimens, rock, 6 m, 22/11/2011, ICML-UNAM 10469; 113 specimens, dead coral, 6.1 m, 30/05/2012, ICML-UNAM 10550; 8 specimens, rock, 6.1 m, 30/05/12, ICML-UNAM 10551); <bold>Morros de Potosí</bold> (6 specimens, stony coral, 11.7 m, 01/09/2010, ICML-UNAM 10262; 5 specimens, stony coral, 6.1 m, 03/12/2010, MHN 005-4444; 24 specimens, stony coral, 7.6 m, 03/12/2010, MHN 005-4479; 35 specimens, stony coral, 10.7 m, 03/12/2010, MHN 005-4475; 1 specimen, rock, 16.7 m, 03/12/2010, ICML-UNAM 10401; 5 specimens, algae, 12.2 m, 03/12/2010, ICML-UNAM 10392; 1 specimen, sponge, 03/12/2010, ICML-UNAM 10398); <bold>Palmitas</bold> (1 specimen, sponge, 6.4 m, 20/11/2011, ICML-UNAM 10455).</p><p><bold>OAXACA:</bold> <bold>El Zapatito</bold> (1 specimen, rock, 23/04/2009, ICML-UNAM 10223); <bold>El Faro</bold> (3 specimens, rock, 22.3 m, 22/04/2009, ICML-UNAM 10214; 1 specimen, rock, 13.5 m, 24/04/2012, ICML-UNAM 10515); <bold>Mazunte</bold> (9 specimens, stony coral, 4.5 m, 03/06/2010, MHN 005-4417); <bold>Estacahuite</bold> (3 specimens, stony coral, <!--PageBreak-->6.4 m, 26/03/2010, MHN 005-4400; 25 specimens, stony coral, 7.6 m, 26/03/2010, MHN 005-4408; 6 specimens, stony coral, 8.8 m, 26/03/2010, MHN 005-4404;); <bold>Salchi</bold> (2 specimens, stony coral, 6.1 m, 26/03/2010, MHN 005-4379; 4 specimens, stony coral, 7.9 m, 26/03/2010, MHN 005-4410); <bold>San Agustín</bold> (5 specimens, stony coral, 6.4 m, 23/02/2010, MHN 005-4396); <bold>La Entrega</bold> (1 specimen, dead coral, 11/09/2007, MHN 005-4325); <bold>Isla Montosa</bold> (11 specimens, stony coral, 3.6 m, 22/02/2010, MHN 005-4391; 14 specimens, stony coral, 5.8 m, 26/03/2010, MHN 005-4384; 13 specimens, stony coral, 6.1 m, 26/03/2010, MHN 005-4380); <bold>Guerrilla</bold> (1 specimen, rock, 4.9 m, 18/05/2012, ICML-UNAM 10536).</p></tp:treatment-sec><ref-list><ref id="B61"><mixed-citation xmlns:xlink="http://www.w3.org/1999/xlink" xlink:type="simple"><person-group><name name-style="western"><surname>Nielsen</surname><given-names>E</given-names></name></person-group> (<year>1932</year>) <article-title>Ophiurans from the Gulf of Panama, California, and the Strait of Georgia.</article-title><source>Videnskabelige Meddelelser fra Dansk Naturhistorisk Forening</source><volume>91</volume>: <fpage>241</fpage>-<lpage>346</lpage>.</mixed-citation></ref><ref id="B55"><mixed-citation xmlns:xlink="http://www.w3.org/1999/xlink" xlink:type="simple"><person-group><name name-style="western"><surname>Maluf</surname><given-names>LY</given-names></name></person-group> (<year>1988</year>) <article-title>Composition and distribution of the Central Eastern Pacific Echinoderms.</article-title><source>Natural History Museum of Los Angeles County, Technical Reports</source><volume>2</volume>: <fpage>1</fpage>-<lpage>242</lpage>.</mixed-citation></ref><ref id="B2"><mixed-citation xmlns:xlink="http://www.w3.org/1999/xlink" xlink:type="simple"><person-group><name name-style="western"><surname>Alvarado</surname><given-names>JJ</given-names></name><name name-style="western"><surname>Solís-Marín</surname><given-names>FA</given-names></name><name name-style="western"><surname>Ahearn</surname><given-names>CG</given-names></name></person-group> (<year>2010</year>) <article-title>Echinoderm (Echinodermata) diversity in the Pacific coast of Central America.</article-title><source>Marine Biodiversity</source><volume>40</volume>: <fpage>45</fpage>-<lpage>56</lpage>. doi: <ext-link ext-link-type="doi" xlink:href="10.1007/s12526-009-0032-5" xlink:type="simple">10.1007/s12526-009-0032-5</ext-link></mixed-citation></ref><ref id="B79"><mixed-citation xmlns:xlink="http://www.w3.org/1999/xlink" xlink:type="simple"><person-group><name name-style="western"><surname>Tirado</surname><given-names>N</given-names></name><name name-style="western"><surname>Chiriboga</surname><given-names>A</given-names></name><name name-style="western"><surname>Ruiz</surname><given-names>D</given-names></name><name name-style="western"><surname>Banks</surname><given-names>S</given-names></name></person-group> (<year>2012</year>) <article-title>CDF Checklist of Galapagos Echinoderms - FCD Lista de especies de Equinodermos Galapagos.</article-title> In: <person-group><name name-style="western"><surname>Bungartz</surname><given-names>F</given-names></name><name name-style="western"><surname>Herrera</surname><given-names>H</given-names></name><name name-style="western"><surname>Jaramillo</surname><given-names>P</given-names></name><name name-style="western"><surname>Tirado</surname><given-names>N</given-names></name><name name-style="western"><surname>Jiménez-Uzcátegui</surname><given-names>G</given-names></name><name name-style="western"><surname>Ruiz</surname><given-names>D</given-names></name><name name-style="western"><surname>Guézou</surname><given-names>A</given-names></name><name name-style="western"><surname>Ziemmeck</surname><given-names>F</given-names></name></person-group> (<role>Eds</role>) <source>Charles Darwin Foundation Galapagos Species Checklist - Lista de Especies de Galápagos de la Fundación Charles Darwin</source>. <publisher-name>Charles Darwin Foundation / Fundación Charles Darwin</publisher-name>, <publisher-loc>Puerto Ayora, Galápagos</publisher-loc>. <ext-link ext-link-type="uri" xlink:href="http://checklists.datazone.darwinfoundation.org/marine-nvertebrates/echinodermata/" xlink:type="simple">http://checklists.datazone.darwinfoundation.org/marine-nvertebrates/echinodermata/</ext-link></mixed-citation></ref><ref id="B73"><mixed-citation xmlns:xlink="http://www.w3.org/1999/xlink" xlink:type="simple"><person-group><name name-style="western"><surname>Solís-Marín</surname><given-names>FA</given-names></name><name name-style="western"><surname>Laguarda-Figueras</surname><given-names>A</given-names></name><name name-style="western"><surname>Durán-González</surname><given-names>A</given-names></name><name name-style="western"><surname>Ahearn</surname><given-names>CG</given-names></name><name name-style="western"><surname>Torres-Vega</surname><given-names>J</given-names></name></person-group> (<year>2005</year>) <article-title>Equinodermos (Echinodermata) del Golfo de California, México.</article-title><source>Revista de Biología Tropical</source><volume>53</volume>(<issue>3</issue>): <fpage>123</fpage>-<lpage>137</lpage>.</mixed-citation></ref><ref id="B42"><mixed-citation xmlns:xlink="http://www.w3.org/1999/xlink" xlink:type="simple"><person-group><name name-style="western"><surname>Honey-Escandón</surname><given-names>M</given-names></name><name name-style="western"><surname>Solís-Marín</surname><given-names>FA</given-names></name><name name-style="western"><surname>Laguarda-Figueras</surname><given-names>A</given-names></name></person-group> (<year>2008</year>) <article-title>Equinodermos (Echinodermata) del Pacífico Mexicano.</article-title><source>Revista de Biología Tropical</source><volume>56</volume>(<issue>3</issue>): <fpage>57</fpage>-<lpage>73</lpage>.</mixed-citation></ref><ref id="B31"><mixed-citation xmlns:xlink="http://www.w3.org/1999/xlink" xlink:type="simple"><person-group><name name-style="western"><surname>Granja-Fernández</surname><given-names>MR</given-names></name><name name-style="western"><surname>López-Pérez</surname><given-names>RA</given-names></name></person-group> (<year>2011</year>) <article-title>Nuevos registros de ofiuroideos (Echinodermata: Ophiuroidea) para localidades de Zihuatanejo (Guerrero) y Puerto Escondido (Oaxaca), Pacífico mexicano.</article-title><source>Revista Mexicana de Biodiversidad</source><volume>82</volume>: <fpage>1320</fpage>-<lpage>1323</lpage>.</mixed-citation></ref><ref id="B70"><mixed-citation xmlns:xlink="http://www.w3.org/1999/xlink" xlink:type="simple"><person-group><name name-style="western"><surname>Ríos-Jara</surname><given-names>E</given-names></name><name name-style="western"><surname>Galván-Villa</surname><given-names>CM</given-names></name><name name-style="western"><surname>Rodríguez-Zaragoza</surname><given-names>FA</given-names></name><name name-style="western"><surname>López-Uriarte</surname><given-names>E</given-names></name><name name-style="western"><surname>Bastida-Izaguirre</surname><given-names>D</given-names></name><name name-style="western"><surname>Solís-Marín</surname><given-names>FA</given-names></name></person-group> (<year>2013</year>) <article-title>The echinoderms (Echinodermata) from bahía Chamela, Jalisco, Mexico.</article-title><source>Revista Mexicana de Biodiversidad</source><volume>84</volume>: <fpage>263</fpage>-<lpage>279</lpage>. doi: <ext-link ext-link-type="doi" xlink:href="10.7550/rmb.30461" xlink:type="simple">10.7550/rmb.30461</ext-link></mixed-citation></ref><ref id="B53"><mixed-citation xmlns:xlink="http://www.w3.org/1999/xlink" xlink:type="simple"><person-group><name name-style="western"><surname>Lyman</surname><given-names>T</given-names></name></person-group> (<year>1865</year>) <article-title>Ophiuridae and Astrophytidae.</article-title><source>Illustrated Catalogue of the Museum of Comparative Zoology, at Harvard College,</source><volume>1</volume>: <fpage>1</fpage>-<lpage>200</lpage>.</mixed-citation></ref></ref-list></tp:taxon-treatment>
