# Supplementary material for: Ophiuroidea (Echinodermata) from coral reefs in the Mexican Pacific
Source: Zookeys. 2014 May 7;(406):101–45. doi: 10.3897/zookeys.406.6306 (PMC4023249; doi:10.3897/zookeys.406.6306)
Supplement: XML Treatment for Ophionereis annulata [file zookeys.406.6306-treatment8.xml]

<!DOCTYPE tp:taxon-treatment
  PUBLIC "-//TaxonX//DTD Taxonomic Treatment Publishing DTD v0 20100105//EN" "tax-treatment-NSO.dtd">
<tp:taxon-treatment xmlns:tp="http://www.plazi.org/taxpub"><tp:treatment-meta><mixed-citation publication-type="journal"><person-group><name><surname>Granja–Fernández</surname><given-names>Rebeca</given-names></name><name><surname>Herrero-Pérezrul</surname><given-names>María D.</given-names></name><name><surname>López-Pérez</surname><given-names>Ramón A.</given-names></name><name><surname>Hernández</surname><given-names>Luis</given-names></name><name><surname>Rodríguez-Zaragoza</surname><given-names>Fabián A.</given-names></name><name><surname>Jones</surname><given-names>Robert Wallace</given-names></name><name><surname>Pineda-López</surname><given-names>Rubén</given-names></name></person-group><article-title>Ophiuroidea (Echinodermata) from coral reefs in the Mexican Pacific</article-title><source>Zookeys</source><day>7</day><month>5</month><year>2014</year><volume>2014</volume><issue>406</issue><fpage>101</fpage><lpage>145</lpage><pub-id pub-id-type="doi">10.3897/zookeys.406.6306</pub-id></mixed-citation></tp:treatment-meta><tp:nomenclature><tp:taxon-name>
                                    <tp:taxon-name-part taxon-name-part-type="genus">Ophionereis</tp:taxon-name-part>
                                    <tp:taxon-name-part taxon-name-part-type="species">annulata</tp:taxon-name-part>
                                    <object-id xmlns:xlink="http://www.w3.org/1999/xlink" xlink:type="simple">http://species-id.net/wiki/Ophionereis_annulata</object-id>
                                </tp:taxon-name><tp:taxon-authority>(Le Conte, 1851)</tp:taxon-authority><xref ref-type="fig" rid="F4">Figure 4G–L</xref></tp:nomenclature><tp:treatment-sec sec-type="Description"><title>Description.</title><p>Disk rounded (dd = 2.8 to 14.3 mm) and covered by small and imbricating scales. Central primary plate evident. Radial shields small, triangular and surrounded by large disk scales (<xref ref-type="fig" rid="F4">Fig. 4J</xref>). Ventral interradius covered by imbricating scales, which are smaller than dorsal scales. Bursal slits large and with small genital papillae (<xref ref-type="fig" rid="F4">Fig. 4K</xref>). Oral shields diamond-shape, longer than wide. The madreporite is evident. Adoral shields lanceolate, not meeting within. Four rounded and spaced oral papillae on each side of jaw. Single enlarged, triangular papillae found distally (<xref ref-type="fig" rid="F4">Fig. 4L</xref>). Dorsal arm plates longer than wide. Accessory dorsal arm plates well developed (<xref ref-type="fig" rid="F4">Fig. 4H</xref>). Ventral arm plates slightly longer than wide. Three arm spines with blunt tips. A single, flat and oval tentacle scale completely covering each tentacle pore (<xref ref-type="fig" rid="F4">Fig. 4I</xref>). Disk light brown with closely spaced brown-purplish rounded spots. Arms with dark dorsal plates every fourth or fifth plate (<xref ref-type="fig" rid="F4">Fig. 4G</xref>).</p></tp:treatment-sec><tp:treatment-sec sec-type="Distribution"><title>Distribution.</title><p>USA (California), Mexico, El Salvador, Costa Rica, Panama, Colombia, Ecuador and Galapagos Islands (<xref ref-type="bibr" rid="B80">Verrill 1867</xref>, <xref ref-type="bibr" rid="B11">Campbell 1921</xref>, <xref ref-type="bibr" rid="B61">Nielsen 1932</xref>, <xref ref-type="bibr" rid="B82">Ziesenhenne 1937</xref>, <xref ref-type="bibr" rid="B83">1940</xref>, <xref ref-type="bibr" rid="B59">Neira and Cantera 2005</xref>, <xref ref-type="bibr" rid="B42">Honey-Escandón et al. 2008</xref>, <xref ref-type="bibr" rid="B2">Alvarado et al. 2010</xref>). In Mexico, from the Gulf of California (Baja California Sur, Sonora, Sinaloa), Nayarit, Jalisco, Revillagigedo Islands, Colima, Michoacán, Guerrero and Oaxaca (<xref ref-type="bibr" rid="B73">Solís-Marín et al. 2005</xref>, <xref ref-type="bibr" rid="B42">Honey-Escandón et al. 2008</xref>, <xref ref-type="bibr" rid="B33">Granja-Fernández et al. 2013</xref>). From 0 to 229 m depth (<xref ref-type="bibr" rid="B55">Maluf 1988</xref>). In this study, <italic><tp:taxon-name>Ophionereis annulata</tp:taxon-name></italic> was collected on coral reefs from Jalisco, Colima, Michoacán, Guerrero and Oaxaca, from 3.6 to 13.5 m depth.</p></tp:treatment-sec><tp:treatment-sec sec-type="Remarks"><title>Remarks.</title><p>Adult specimens of <!--PageBreak--><italic><tp:taxon-name>Ophionereis annulata</tp:taxon-name></italic> were found buried in sand, while specimens found in live stony corals were juveniles. <xref ref-type="bibr" rid="B55">Maluf (1988)</xref> reports <italic><tp:taxon-name>Ophionereis annulata</tp:taxon-name></italic> inhabiting rock, algae and sponge in the Central Eastern Pacific, along with the substrata recorded in this study. This species is the only one in the Mexican Pacific having an association with a scale-worm (<italic><tp:taxon-name>Malmgrenia</tp:taxon-name></italic> cf. <italic>variegata</italic>); this association was found in localities from Jalisco, Guerrero and Oaxaca, Mexico (<xref ref-type="bibr" rid="B33">Granja-Fernández et al. 2013</xref>). This species is most closely related to <italic><tp:taxon-name>Ophionereis reticulata</tp:taxon-name></italic> (Say, 1825) from the east coast of America; although there are morphological characteristics that distinguish both species (<xref ref-type="bibr" rid="B16">Clark AM 1953</xref>). In the studied area, the color pattern of <italic><tp:taxon-name>Ophionereis annulata</tp:taxon-name></italic> displayed two variations: 1) the most common was of a creamy-yellowish-colored disk with brown spots or reticulations, while the arms were creamy and purplish but every fourth-fifth joint possessed a green-darker band; 2) the coloration of the disk was similar to the above but with smaller reticulations, the arms green in color with olive-green darker bands and blotches; the darker bands every fourth-fifth joint and, occupying one or two arm plates. These color patterns have been reported by different authors in other areas of the Eastern Pacific (<xref ref-type="bibr" rid="B80">Verrill 1867</xref>, <xref ref-type="bibr" rid="B61">Nielsen 1932</xref>, <xref ref-type="bibr" rid="B83">Ziesenhenne 1940</xref>, <xref ref-type="bibr" rid="B12">Caso 1951</xref>).</p></tp:treatment-sec><tp:treatment-sec sec-type="Collected material"><title>Collected material.</title><p><bold>JALISCO:</bold> <bold>La Pajarera</bold> (2 specimens, 29/09/2010, ICML-UNAM 10301); <bold>Pelícanos</bold> (3 specimens, 29/09/2010, ICML-UNAM 10302); <bold>Cuastecomatito</bold> (1 specimen, sand, 30/09/2010, ICML-UNAM 10370).</p><p><bold>COLIMA:</bold> <bold>Punto B</bold> (1 specimen, 01/10/2010, ICML-UNAM 10343).</p><p><bold>MICHOACÁN:</bold> <bold>Morro de Enmedio</bold> (1 specimen, stony coral, 3.7 m, 24/02/2010, ICML-UNAM 10249).</p><p><bold>GUERRERO:</bold> <bold>Morro del Cerro Colorado</bold> (5 specimens, sand, 4.5 m, 23/11/2011, ICML-UNAM 10483; 5 specimens, sand, 5.5 m, 31/05/2012, ICML-UNAM 10566); <bold>Carey</bold> (1 specimen, sand, 4 m, 23/11/2011, ICML-UNAM 10498); <bold>Caleta de Chón</bold> (7 specimens, sand, 03/03/2009, ICML-UNAM 10182); <bold>El Yunque</bold> (2 specimens, sand, 8 m, 24/11/2011, ICML-UNAM 10502); <bold>Manzanillo</bold> (5 specimens, sand, 05/11/2009, ICML-UNAM 10241; 2 specimens, sand, 6 m, 22/11/2011, ICML-UNAM 10470); <bold>Morros de Potosí</bold> (1 specimen, 06/03/2009, ICML-UNAM 10201).</p><p><bold>OAXACA:</bold> <bold>Puerto Angelito</bold> (1 specimen, sand, 10.7 m, 05/08/2007, MHN 005-4375; 5 specimens, sand, 10 m, 23/04/2012, ICML-UNAM 10508); <bold>El Faro</bold> (3 specimens, sand, 22/04/2009, ICML-UNAM 10215; 2 specimens, sand, 23/04/2009, ICML-UNAM 10229; 7 specimens, sand, 13.5 m, 24/04/2012, ICML-UNAM 10516); <bold>Mazunte</bold> (1 specimen, sand, 17/04/2008, MHN 005-4299; 2 specimens, sand, 20/02/2009, ICML-UNAM 10171); <bold>Estacahuite</bold> (5 specimens, sand, 17/04/2008, MHN 005-4324; 3 specimens, sand, 19/02/2009, ICML-UNAM 10168); <bold>La Mina</bold> (4 specimens, sand, 17/04/2008, MHN 005-4334; 2 specimens, sand, 19/02/2009, MHN 005-4318); <bold>Boquilla</bold> (3 specimens, 19/09/2008, MHN 005-4336; 1 specimen, stony coral, 6.3 m, 08/09/2010, ICML-UNAM 10278); <bold>Tijera</bold> (2 specimens, sand, 16/04/2008, MHN 005-4291); <bold>San Agustín</bold> (1 specimen, sand, 6.4 m, 15/09/2007, MHN 005-4366); <bold>Dos Hermanas</bold> (3 specimens, sand, 08/08/2011, ICML-UNAM 10423); <bold>Pomelo</bold> (4 specimens, sand, 8.8 m, 21/10/2011, ICML-UNAM 10445); <bold>Isla Cacaluta</bold> (2 specimens, sand, 05/12/2008, MHN 005-4368); <bold>Órgano</bold> (1 specimen, sand, 08/08/2011, ICML-UNAM 10430); <bold>Manzanilla</bold> (2 specimens, sand, 03/12/2008, MHN 005-4301); <bold>Isla Montosa</bold> (3 specimens, stony coral, 3.6 m, 22/02/2010, MHN 005-4390); <bold>Guerrilla</bold> (2 specimens, sand, 4.9 m, 18/05/2012, ICML-UNAM 10537); <bold>Copalita</bold> (24 specimens, sand, 9.1 m, 18/05/2012, ICML-UNAM 10531).</p><!--PageBreak--></tp:treatment-sec><tp:treatment-sec><!--Section generated to contain objects referenced in tp:taxon-treatment.--><fig id="F4" position="float" orientation="portrait"><label>Figure 4.</label><caption><p><italic><tp:taxon-name>Ophiactis simplex</tp:taxon-name></italic>. <bold>A</bold> dorsal view. Scale bar = 5 mm <bold>B</bold> dorsal view of the arm. <bold>C</bold> ventral view of the arm <bold>D</bold> dorsal view of the disk <bold>E</bold> ventral view of the disk <bold>F</bold> jaw. Scale bar = 1 mm. <italic><tp:taxon-name>Ophionereis annulata</tp:taxon-name></italic> <bold>G</bold> dorsal view. Scale bar = 5 mm <bold>H</bold> dorsal view of the arm (adp = accessory dorsal arm plates) <bold>I</bold> ventral view of the arm <bold>J</bold> dorsal view of the disk <bold>K</bold> ventral view of the disk <bold>L</bold> jaw. Scale bar = 1 mm.</p></caption><graphic xmlns:xlink="http://www.w3.org/1999/xlink" xlink:href="zookeys-406-101-g004.jpg" position="float" orientation="portrait" xlink:type="simple"/></fig></tp:treatment-sec><ref-list><ref id="B80"><mixed-citation xmlns:xlink="http://www.w3.org/1999/xlink" xlink:type="simple"><person-group><name name-style="western"><surname>Verrill</surname><given-names>AE</given-names></name></person-group> (<year>1867</year>) <article-title>Notes on the Echinoderms of Panama and West Coast of America, with descriptions of new genera and species.</article-title><source>Transactions of the Connecticut Academy of Arts and Sciences</source><volume>1</volume>(<issue>2</issue>): <fpage>251</fpage>-<lpage>322</lpage>.</mixed-citation></ref><ref id="B11"><mixed-citation xmlns:xlink="http://www.w3.org/1999/xlink" xlink:type="simple"><person-group><name name-style="western"><surname>Campbell</surname><given-names>AS</given-names></name></person-group> (<year>1921</year>) <article-title>Ophiuroidea of the West coast of North America.</article-title><source>Journal of Entomology and Zoology</source><volume>13</volume>: <fpage>46</fpage>-<lpage>49</lpage>.</mixed-citation></ref><ref id="B61"><mixed-citation xmlns:xlink="http://www.w3.org/1999/xlink" xlink:type="simple"><person-group><name name-style="western"><surname>Nielsen</surname><given-names>E</given-names></name></person-group> (<year>1932</year>) <article-title>Ophiurans from the Gulf of Panama, California, and the Strait of Georgia.</article-title><source>Videnskabelige Meddelelser fra Dansk Naturhistorisk Forening</source><volume>91</volume>: <fpage>241</fpage>-<lpage>346</lpage>.</mixed-citation></ref><ref id="B82"><mixed-citation xmlns:xlink="http://www.w3.org/1999/xlink" xlink:type="simple"><person-group><name name-style="western"><surname>Ziesenhenne</surname><given-names>FC</given-names></name></person-group> (<year>1937</year>) <article-title>Echinoderms from the West Coast of Lower California, the Gulf of California and Clarion Island.</article-title><source>Zoologica</source><volume>22</volume>(<issue>15</issue>): <fpage>209</fpage>-<lpage>239</lpage>.</mixed-citation></ref><ref id="B83"><mixed-citation xmlns:xlink="http://www.w3.org/1999/xlink" xlink:type="simple"><person-group><name name-style="western"><surname>Ziesenhenne</surname><given-names>FC</given-names></name></person-group> (<year>1940</year>) <article-title>New Ophiurans of the Allan Hancock Pacific Expeditions.</article-title><source>Allan Hancock Pacific Expeditions</source><volume>8</volume>(<issue>2</issue>): <fpage>9</fpage>-<lpage>52</lpage>.</mixed-citation></ref><ref id="B59"><mixed-citation xmlns:xlink="http://www.w3.org/1999/xlink" xlink:type="simple"><person-group><name name-style="western"><surname>Neira</surname><given-names>R</given-names></name><name name-style="western"><surname>Cantera</surname><given-names>JR</given-names></name></person-group> (<year>2005</year>) <article-title>Composición taxonómica y distribución de las asociaciones de equinodermos en los ecosistemas litorales del Pacífico Colombiano.</article-title><source>Revista de Biología Tropical</source><volume>53</volume>(<issue>3</issue>): <fpage>195</fpage>-<lpage>206</lpage>.</mixed-citation></ref><ref id="B42"><mixed-citation xmlns:xlink="http://www.w3.org/1999/xlink" xlink:type="simple"><person-group><name name-style="western"><surname>Honey-Escandón</surname><given-names>M</given-names></name><name name-style="western"><surname>Solís-Marín</surname><given-names>FA</given-names></name><name name-style="western"><surname>Laguarda-Figueras</surname><given-names>A</given-names></name></person-group> (<year>2008</year>) <article-title>Equinodermos (Echinodermata) del Pacífico Mexicano.</article-title><source>Revista de Biología Tropical</source><volume>56</volume>(<issue>3</issue>): <fpage>57</fpage>-<lpage>73</lpage>.</mixed-citation></ref><ref id="B2"><mixed-citation xmlns:xlink="http://www.w3.org/1999/xlink" xlink:type="simple"><person-group><name name-style="western"><surname>Alvarado</surname><given-names>JJ</given-names></name><name name-style="western"><surname>Solís-Marín</surname><given-names>FA</given-names></name><name name-style="western"><surname>Ahearn</surname><given-names>CG</given-names></name></person-group> (<year>2010</year>) <article-title>Echinoderm (Echinodermata) diversity in the Pacific coast of Central America.</article-title><source>Marine Biodiversity</source><volume>40</volume>: <fpage>45</fpage>-<lpage>56</lpage>. doi: <ext-link ext-link-type="doi" xlink:href="10.1007/s12526-009-0032-5" xlink:type="simple">10.1007/s12526-009-0032-5</ext-link></mixed-citation></ref><ref id="B73"><mixed-citation xmlns:xlink="http://www.w3.org/1999/xlink" xlink:type="simple"><person-group><name name-style="western"><surname>Solís-Marín</surname><given-names>FA</given-names></name><name name-style="western"><surname>Laguarda-Figueras</surname><given-names>A</given-names></name><name name-style="western"><surname>Durán-González</surname><given-names>A</given-names></name><name name-style="western"><surname>Ahearn</surname><given-names>CG</given-names></name><name name-style="western"><surname>Torres-Vega</surname><given-names>J</given-names></name></person-group> (<year>2005</year>) <article-title>Equinodermos (Echinodermata) del Golfo de California, México.</article-title><source>Revista de Biología Tropical</source><volume>53</volume>(<issue>3</issue>): <fpage>123</fpage>-<lpage>137</lpage>.</mixed-citation></ref><ref id="B33"><mixed-citation xmlns:xlink="http://www.w3.org/1999/xlink" xlink:type="simple"><person-group><name name-style="western"><surname>Granja-Fernández</surname><given-names>R</given-names></name><name name-style="western"><surname>Hernández-Moreno</surname><given-names>P</given-names></name><name name-style="western"><surname>Bastida-Zavala</surname><given-names>R</given-names></name></person-group> (<year>2013</year>) <article-title>First record of the association between <italic>Malmgreniella cf</italic>. <italic>variegata</italic> (Polychaeta, Polynoidae) and <italic>Ophionereis annulata</italic> (Echinodermata, Ophionereididae) in the Mexican Pacific.</article-title><source>Symbiosis</source><volume>60</volume>: <fpage>85</fpage>-<lpage>90</lpage>. doi: <ext-link ext-link-type="doi" xlink:href="10.1007/s13199-013-0239-x" xlink:type="simple">10.1007/s13199-013-0239-x</ext-link></mixed-citation></ref><ref id="B55"><mixed-citation xmlns:xlink="http://www.w3.org/1999/xlink" xlink:type="simple"><person-group><name name-style="western"><surname>Maluf</surname><given-names>LY</given-names></name></person-group> (<year>1988</year>) <article-title>Composition and distribution of the Central Eastern Pacific Echinoderms.</article-title><source>Natural History Museum of Los Angeles County, Technical Reports</source><volume>2</volume>: <fpage>1</fpage>-<lpage>242</lpage>.</mixed-citation></ref><ref id="B16"><mixed-citation xmlns:xlink="http://www.w3.org/1999/xlink" xlink:type="simple"><person-group><name name-style="western"><surname>Clark</surname><given-names>AM</given-names></name></person-group> (<year>1953</year>) <article-title>A revision of the genus <italic>Ophionereis</italic> (Echinodermata: Ophiuroidea).</article-title><source>Proceedings of the Zoological Society of London</source><volume>123</volume>(<issue>1</issue>): <fpage>65</fpage>-<lpage>94</lpage>. doi: <ext-link ext-link-type="doi" xlink:href="10.1111/j.1096-3642.1953.tb00157.x" xlink:type="simple">10.1111/j.1096-3642.1953.tb00157.x</ext-link></mixed-citation></ref><ref id="B12"><mixed-citation xmlns:xlink="http://www.w3.org/1999/xlink" xlink:type="simple"><person-group><name name-style="western"><surname>Caso</surname><given-names>ME</given-names></name></person-group> (<year>1951</year>) <article-title>Contribución al conocimiento de los ofiuroideos de México. I. Algunas especies de ofiuroideos litorales.</article-title><source>Anales del Instituto de Biología, UNAM</source><volume>22</volume>(<issue>1</issue>): <fpage>219</fpage>-<lpage>312</lpage>.</mixed-citation></ref></ref-list></tp:taxon-treatment>
