# Supplementary material for: Ophiuroidea (Echinodermata) from coral reefs in the Mexican Pacific
Source: Zookeys. 2014 May 7;(406):101–45. doi: 10.3897/zookeys.406.6306 (PMC4023249; doi:10.3897/zookeys.406.6306)
Supplement: XML Treatment for Ophiocoma alexandri [file zookeys.406.6306-treatment10.xml]

<!DOCTYPE tp:taxon-treatment
  PUBLIC "-//TaxonX//DTD Taxonomic Treatment Publishing DTD v0 20100105//EN" "tax-treatment-NSO.dtd">
<tp:taxon-treatment xmlns:tp="http://www.plazi.org/taxpub"><tp:treatment-meta><mixed-citation publication-type="journal"><person-group><name><surname>Granja–Fernández</surname><given-names>Rebeca</given-names></name><name><surname>Herrero-Pérezrul</surname><given-names>María D.</given-names></name><name><surname>López-Pérez</surname><given-names>Ramón A.</given-names></name><name><surname>Hernández</surname><given-names>Luis</given-names></name><name><surname>Rodríguez-Zaragoza</surname><given-names>Fabián A.</given-names></name><name><surname>Jones</surname><given-names>Robert Wallace</given-names></name><name><surname>Pineda-López</surname><given-names>Rubén</given-names></name></person-group><article-title>Ophiuroidea (Echinodermata) from coral reefs in the Mexican Pacific</article-title><source>Zookeys</source><day>7</day><month>5</month><year>2014</year><volume>2014</volume><issue>406</issue><fpage>101</fpage><lpage>145</lpage><pub-id pub-id-type="doi">10.3897/zookeys.406.6306</pub-id></mixed-citation></tp:treatment-meta><tp:nomenclature><tp:taxon-name>
                                    <tp:taxon-name-part taxon-name-part-type="genus">Ophiocoma</tp:taxon-name-part>
                                    <tp:taxon-name-part taxon-name-part-type="species">alexandri</tp:taxon-name-part>
                                    <object-id xmlns:xlink="http://www.w3.org/1999/xlink" xlink:type="simple">http://species-id.net/wiki/Ophiocoma_alexandri</object-id>
                                </tp:taxon-name><tp:taxon-authority>Lyman, 1860</tp:taxon-authority><xref ref-type="fig" rid="F5">Figure 5G–L</xref></tp:nomenclature><tp:treatment-sec sec-type="Description"><title>Description.</title><p>Disk rounded (dd = 1.3 to 25.2 mm), covered by elongated grains. Radial shields totally covered by grains as well as the base of the arms (<xref ref-type="fig" rid="F5">Fig. 5J</xref>). Ventral side of the disk covered with similar grains, but less numerous (<xref ref-type="fig" rid="F5">Fig. 5K</xref>). Oral shields round. Adoral shields small and not meeting within. Four to five oral papillae on each side of the jaw, being the outer one lager. Cluster of rounded dental papillae on apex of jaw. Three of four teeth (<xref ref-type="fig" rid="F5">Fig. 5L</xref>). Dorsal arm plates oval heart-shaped, wider than long (<xref ref-type="fig" rid="F5">Fig. 5H</xref>). Ventral arm plates quadrangular with circular edges, wider than long (<xref ref-type="fig" rid="F5">Fig. 5I</xref>). Reduced lateral arm plates. Five to seven long, stout, blunt arm spines. On first two to four joints, two lanceolated tentacle scales occur, and only one for remainder of the arm (<xref ref-type="fig" rid="F5">Fig. 5K</xref>). Disk brown in color; dorsal arm plates light brown in color, some plates banded (<xref ref-type="fig" rid="F5">Fig. 5G</xref>). Ventral arm plates with a brown longitudinal stripe along the arm (<xref ref-type="fig" rid="F5">Fig. 5I</xref>).</p></tp:treatment-sec><tp:treatment-sec sec-type="Distribution"><title>Distribution.</title><p>USA, Mexico, Guatemala, El Salvador, Honduras, Nicaragua, Costa Rica, Panama, Colombia, Galapagos Islands (<xref ref-type="bibr" rid="B82">Ziesenhenne 1937</xref>, <xref ref-type="bibr" rid="B59">Neira and Cantera 2005</xref>, <xref ref-type="bibr" rid="B2">Alvarado et al. 2010</xref>). In Mexico, from the Gulf of California (Baja California Sur, Sonora, Sinaloa), on the Pacific side of Baja California and Baja California Sur, Nayarit, Jalisco, Colima, Revillagigedo Islands, Michoacán, Guerrero and Oaxaca (<xref ref-type="bibr" rid="B73">Solís-Marín et al. 2005</xref>, <xref ref-type="bibr" rid="B42">Honey-Escandón et al. 2008</xref>, <xref ref-type="bibr" rid="B31">Granja-Fernández and López-Pérez 2011</xref>). From intertidal to 70 m depth (<xref ref-type="bibr" rid="B55">Maluf 1988</xref>). In this study, <italic><tp:taxon-name>Ophiocoma alexandri</tp:taxon-name></italic> was collected on coral reefs from Nayarit, Jalisco, Colima, Michoacán, Guerrero and Oaxaca; 2.3 to 26 m depth.</p></tp:treatment-sec><tp:treatment-sec sec-type="Remarks"><title>Remarks.</title><!--PageBreak--><p><italic><tp:taxon-name>Ophiocoma aethiops</tp:taxon-name></italic> and <italic><tp:taxon-name>Ophiocoma alexandri</tp:taxon-name></italic> are the largest species on the studied coral reefs. While <italic><tp:taxon-name>Ophiocoma aethiops</tp:taxon-name></italic> has a larger disk, <italic><tp:taxon-name>Ophiocoma alexandri</tp:taxon-name></italic> has larger arms. Both species can be easily identified in the field with <italic><tp:taxon-name>Ophiocoma aethiops</tp:taxon-name></italic> being more robust and darker color pattern, whereas <italic><tp:taxon-name>Ophiocoma alexandri</tp:taxon-name></italic> presents a characteristic longitudinal line along the ventral arm plates. We observed different color patterns on <italic><tp:taxon-name>Ophiocoma alexandri</tp:taxon-name></italic> from dark brown, light brown, yellowish and green and in all cases some dorsal arm plates were banded and the darker longitudinal stripes on the ventral plates were evident. The wide range of color patterns observed in <italic><tp:taxon-name>Ophiocoma</tp:taxon-name></italic> can be explained by the diurnal color change of the species that involves a replacement of brown shades by greys and black in late afternoon. The observed banded pattern may provide camouflage from predators (fish) (<xref ref-type="bibr" rid="B35">Hendler 1984</xref>). <italic><tp:taxon-name>Ophiocoma alexandri</tp:taxon-name></italic> and <italic><tp:taxon-name>Ophiocoma aethiops</tp:taxon-name></italic> were collected in the same substrata (live and dead stony coral, rocks, algae and rhodoliths), and the adults of both species inhabit live and dead stony coral and rocks. Similar to <italic><tp:taxon-name>Ophiocoma aethiops</tp:taxon-name></italic>, <italic><tp:taxon-name>Ophiocoma alexandri</tp:taxon-name></italic> is a gonochoric species, without sexual dimorphism (<xref ref-type="bibr" rid="B6">Benítez-Villalobos et al. 2012</xref>). Female spawning in Estacahuite reef (Oaxaca) occurs from May to December while male spawning occurs throughout the year. The spawning of <italic><tp:taxon-name>Ophiocoma alexandri</tp:taxon-name></italic> in Panama occurs during November and December (<xref ref-type="bibr" rid="B34">Hendler 1979</xref>, <xref ref-type="bibr" rid="B6">Benítez-Villalobos et al. 2012</xref>).</p></tp:treatment-sec><tp:treatment-sec sec-type="Collected material"><title>Collected material.</title><p><bold>NAYARIT:</bold> <bold>Las Monas</bold> (1 specimen, rock, 09/05/2011, ICML-UNAM 10419; 4 specimens, stony corals, 17/06/2010, ICML-UNAM 10358); <bold>Bahía Rabijuncos</bold> (1 specimen, stony coral, 08/06/2011, ICML-UNAM 10435).</p><p><bold>JALISCO:</bold> <bold>Cuastecomatito</bold> (19 specimens, rock, 30/09/2010, ICML-UNAM 10337); <bold>Isla Cocinas</bold> (1 specimen, stony coral, 29/09/2010, ICML-UNAM 10330; 1 specimen, rock, 29/09/2010, ICML-UNAM 10331); <bold>La Pajarera</bold> (15 specimens, stony coral, 29/09/2010, ICML-UNAM 10312; 13 specimens, rock, 29/09/2010, ICML-UNAM 10313; 1 specimen, rhodolith, 29/09/2010, ICML-UNAM 10314); <bold>La Palma</bold> (3 specimens, rock, 29/09/2010, ICML-UNAM 10333); <bold>La Virgencita</bold> (14 specimens, stony coral, 30/09/2010, ICML-UNAM 10342); <bold>Pelícanos</bold> (17 specimens, 29/09/2010, ICML-UNAM 10303).</p><p><bold>COLIMA:</bold> <bold>Punto B</bold> (3 specimens, 01/10/2010, ICML-UNAM 10345); <bold>Carrizales</bold> (3 specimens, 01/10/2010, ICML-UNAM 10353); <bold>L’Recif</bold> (2 specimens, 01/10/2010, ICML-UNAM 10347).</p><p><bold>MICHOACÁN:</bold> <bold>Faro de Bucerías</bold> (1 specimen, 28/09/2010, ICML-UNAM 10299); <bold>Isla Pájaros</bold> (4 specimens, stony coral, 28/09/2010, ICML-UNAM 10294; 6 specimens, dead coral, 28/09/2010, ICML-UNAM 10286; 8 specimens, rock, 28/09/2010, ICML-UNAM 10287); <bold>Morro de Enmedio</bold> (4 specimens, stony coral, 3.7 m, 24/02/2010, ICML-UNAM 10251).</p><p><bold>GUERRERO:</bold> <bold>Morro del Cerro Colorado</bold> (3 specimens, stony coral, 3 m 30/11/2010, MHN 005-4434; 1 specimen, rock, 30/11/2010, ICML-UNAM 10362; 8 specimens, rock, 4.5 m, 23/11/2011, ICML-UNAM 10485; 7 specimens, dead coral, 3.1 m, 31/05/2012, ICML-UNAM 10568; 6 specimens, rock, 5.5 m, 31/05/2012, ICML-UNAM 10569); <bold>Coral</bold> (9 specimens, rock, 5 m, 23/11/2011, ICML-UNAM 10494); <bold>Zacatoso</bold> (7 specimens, rock, 02/03/2009, ICML-UNAM 10179; 1 specimen, stony coral, 9.1 m, 01/12/2010, MHN 005-4445; 1 specimen, algae, 2.3 m, 01/12/2010, ICML-UNAM 10380; 1 specimen, stony coral, 5.1 m, 18/02/2010, ICML-UNAM 10243; 5 specimens, stony coral, 5.1 m, 01/09/2010, ICML-UNAM 10259; 9 specimens, rock, 9.1 m, 01/06/2012, ICML-UNAM 10579); <bold>El Chato</bold> (2 specimens, rock, 13.7 m, 04/03/2009, ICML-UNAM 10188); <bold>Caleta de Chón <!--PageBreak--></bold> (8 specimens, rock, 03/03/2009, ICML-UNAM 10184; 1 specimen, algae, 4.5 m, 02/12/2010, ICML-UNAM 10387; 4 specimens, rock, 5 m, 22/11/2011, ICML-UNAM 10476); <bold>El Yunque</bold> (4 specimens, rock, 5.5 m, 04/12/2010, ICML-UNAM 10408; 3 specimens, rock, 8 m, 24/11/2011, ICML-UNAM 10503); <bold>Manzanillo</bold> (9 specimens, rock, 05/03/2009, ICML-UNAM 10194; 2 specimens, rock, 04/12/2010, ICML-UNAM 10417; 2 specimens, rhodolith, 5.3 m, 04/12/2010, ICML-UNAM 10415; 7 specimens, rock, 6 m, 22/11/2011, ICML-UNAM 10471; 52 specimens, dead coral, 6.1 m, 30/05/2012, ICML-UNAM 10553; 15 specimens, rock, 6.1 m, 30/05/2012, ICML-UNAM 10554); <bold>Morros de Potosí</bold> (5 specimens, rock, 06/03/2009, ICML-UNAM 10202; 2 specimens, stony coral, 11.7 m, 01/09/2010, ICML-UNAM 10263; 1 specimen, stony coral, 6.1 m, 03/12/2010, MHN 005-4442; 1 specimen, rock, 03/12/2010, ICML-UNAM 10402; 2 specimens, algae, 12.2 m, 03/12/2010, ICML-UNAM 10394); <bold>Palmitas</bold> (18 specimens, rock, 6.4 m, 20/11/2011, ICML-UNAM 10457); <bold>El Ripial</bold> (5 specimens, 20/11/2011, ICML-UNAM 10464).</p><p><bold>OAXACA:</bold> <bold>Playa Coral</bold> (1 specimen, stony coral, 2.3 m, 10/09/2010, ICML-UNAM 10282); <bold>Carrizalillo</bold> (1 specimen, rock, 4.2 m, 24/04/2012, ICML-UNAM 10521); <bold>Puerto Angelito</bold> (4 specimens, rock, 10.7 m, 05/08/2007, MHN 005-4344; 10 specimens, rock, 10 m, 23/04/2012, ICML-UNAM 10510); <bold>El Zapatito</bold> (1 specimen, rock, 23/04/2009, ICML-UNAM 10225); <bold>Punto de Presión</bold> (2 specimens, rock, 26 m, 23/04/2009, ICML-UNAM 10236); <bold>El Faro</bold> (3 specimens, rock, 22.9 m, 22/04/2009, ICML-UNAM 10217; 1 specimen, hydrozoan, 21.3 m, 22/04/2009, ICML-UNAM 10218; 39 specimens, rock, 23/04/2009, ICML-UNAM 10231; 7 specimens, rock, 13.5 m, 24/04/2012, ICML-UNAM 10518); <bold>Mazunte</bold> (4 specimens, rock, 17/04/2008, MHN 005-4300; 6 specimens, rock, 20/02/2009, ICML-UNAM 10173; 2 specimens, stony coral, 4.6 m, 03/06/2010, MHN 005-4415); <bold>Estacahuite</bold> (9 specimens, rock, 21/09/2007, MHN 005-4370; 4 specimens, rock, 17/04/2008, MHN 005-4367; 4 specimens, rock, 19/02/2009, ICML-UNAM 10169; 1 specimen, stony coral, 7.6 m, 26/03/2010, MHN 005-4406; 1 specimen, stony coral, 9.7 m, 26/03/2010, MHN 005-4401; 4 specimens, stony coral, 10.3 m, 04/09/2010, ICML-UNAM 10270); <bold>La Mina</bold> (9 specimens, rock, 17/04/2008, MHN 005-4305; 8 specimens, rock, 19/02/2009, ICML-UNAM 10170); <bold>Tijera</bold> (6 specimens, rock, 16/04/2008, MHN 005-4306); <bold>Boquilla</bold> (8 specimens, rock, 21/09/2007, MHN 005-4310; 3 specimens, stony coral, 6.3 m, 08/09/2010, ICML-UNAM 10280); <bold>Salchi</bold> (13 specimens, stony coral, 6.1 m, 26/03/2010, MHN 005-4411; 6 specimens, stony coral, 7.9 m, 26/03/2010, MHN 005-4409); <bold>San Agustín</bold> (1 specimen, rock, 11/09/2007, MHN 005-4288; 2 specimens, rock, 15/09/2007, MHN 005-4361; 1 specimen, stony coral, 3.3 m, 23/02/2010, MHN 005-4397; 2 specimens, stony coral, 5.8 m, 23/02/2010, MHN 005-4393); <bold>Riscalillo</bold> (26 specimens, rock, 04/12/2008, MHN 005-4311); <bold>Jicaral</bold> (1 specimen, rock, 11/09/2007, MHN 005-4350); <bold>Dos Hermanas</bold> (8 specimens, rock, 08/08/2011, ICML-UNAM 10425); <bold>Harrys</bold> (10 specimens, rock, 9.1 m, 21/10/2011, ICML-UNAM 10437); <bold>Pomelo</bold> (12 specimens, rock, 8.8, 21/10/2011, ICML-UNAM 10447); <bold>Copal</bold> (10 specimens, rock, 9.1 m, <!--PageBreak-->21/10/2011, ICML-UNAM 10442); <bold>Isla Cacaluta</bold> (2 specimens, 11/09/2007, MHN 005-4337; 9 specimens, stony coral, 6.9 m, 06/09/2010, ICML-UNAM 10276); <bold>Órgano</bold> (5 specimens, rock, 08/08/2011, ICML-UNAM 10431); <bold>La Entrega</bold> (2 specimens, rock, 03/12/2008, MHN 005-4228; 8 specimens, stony coral, 5.3 m, 06/09/2010, ICML-UNAM 10273); <bold>Manzanilla</bold> (15 specimens, rock, 03/12/2008, MHN 005-4309; 2 specimens, dead coral, 3 m, 18/05/2012, ICML-UNAM 10525); <bold>Isla Montosa</bold> (21 specimens, stony coral, 3.6 m, 22/02/2010, MHN 005-4388; 1 specimen, stony coral, 5.8 m, 22/02/2010, MHN 005-4384) <bold>Guerrilla</bold> (10 specimens, rock, 4.9 m, 18/05/2012, ICML-UNAM 10539).</p></tp:treatment-sec><tp:treatment-sec><!--Section generated to contain objects referenced in tp:taxon-treatment.--><fig id="F5" position="float" orientation="portrait"><label>Figure 5.</label><caption><p><italic><tp:taxon-name>Ophiocoma aethiops</tp:taxon-name></italic>. <bold>A</bold> dorsal view. Scale bar = 15 mm <bold>B</bold> dorsal view of the arm <bold>C</bold> ventral view of the arm <bold>D</bold> dorsal view of the disk <bold>E</bold> ventral view of the disk <bold>F</bold> jaw. Scale bar = 5 mm. <italic><tp:taxon-name>Ophiocoma alexandri</tp:taxon-name></italic> <bold>G</bold> dorsal view <bold>H</bold> dorsal view of the arm <bold>I</bold> ventral view of the arm. Scale bar = 15 mm <bold>J</bold> dorsal view of the disk <bold>K</bold> ventral view of the disk. <bold>L</bold> jaw. Scale bar = 5 mm.</p></caption><graphic xmlns:xlink="http://www.w3.org/1999/xlink" xlink:href="zookeys-406-101-g005.jpg" position="float" orientation="portrait" xlink:type="simple"/></fig></tp:treatment-sec><ref-list><ref id="B82"><mixed-citation xmlns:xlink="http://www.w3.org/1999/xlink" xlink:type="simple"><person-group><name name-style="western"><surname>Ziesenhenne</surname><given-names>FC</given-names></name></person-group> (<year>1937</year>) <article-title>Echinoderms from the West Coast of Lower California, the Gulf of California and Clarion Island.</article-title><source>Zoologica</source><volume>22</volume>(<issue>15</issue>): <fpage>209</fpage>-<lpage>239</lpage>.</mixed-citation></ref><ref id="B59"><mixed-citation xmlns:xlink="http://www.w3.org/1999/xlink" xlink:type="simple"><person-group><name name-style="western"><surname>Neira</surname><given-names>R</given-names></name><name name-style="western"><surname>Cantera</surname><given-names>JR</given-names></name></person-group> (<year>2005</year>) <article-title>Composición taxonómica y distribución de las asociaciones de equinodermos en los ecosistemas litorales del Pacífico Colombiano.</article-title><source>Revista de Biología Tropical</source><volume>53</volume>(<issue>3</issue>): <fpage>195</fpage>-<lpage>206</lpage>.</mixed-citation></ref><ref id="B2"><mixed-citation xmlns:xlink="http://www.w3.org/1999/xlink" xlink:type="simple"><person-group><name name-style="western"><surname>Alvarado</surname><given-names>JJ</given-names></name><name name-style="western"><surname>Solís-Marín</surname><given-names>FA</given-names></name><name name-style="western"><surname>Ahearn</surname><given-names>CG</given-names></name></person-group> (<year>2010</year>) <article-title>Echinoderm (Echinodermata) diversity in the Pacific coast of Central America.</article-title><source>Marine Biodiversity</source><volume>40</volume>: <fpage>45</fpage>-<lpage>56</lpage>. doi: <ext-link ext-link-type="doi" xlink:href="10.1007/s12526-009-0032-5" xlink:type="simple">10.1007/s12526-009-0032-5</ext-link></mixed-citation></ref><ref id="B73"><mixed-citation xmlns:xlink="http://www.w3.org/1999/xlink" xlink:type="simple"><person-group><name name-style="western"><surname>Solís-Marín</surname><given-names>FA</given-names></name><name name-style="western"><surname>Laguarda-Figueras</surname><given-names>A</given-names></name><name name-style="western"><surname>Durán-González</surname><given-names>A</given-names></name><name name-style="western"><surname>Ahearn</surname><given-names>CG</given-names></name><name name-style="western"><surname>Torres-Vega</surname><given-names>J</given-names></name></person-group> (<year>2005</year>) <article-title>Equinodermos (Echinodermata) del Golfo de California, México.</article-title><source>Revista de Biología Tropical</source><volume>53</volume>(<issue>3</issue>): <fpage>123</fpage>-<lpage>137</lpage>.</mixed-citation></ref><ref id="B42"><mixed-citation xmlns:xlink="http://www.w3.org/1999/xlink" xlink:type="simple"><person-group><name name-style="western"><surname>Honey-Escandón</surname><given-names>M</given-names></name><name name-style="western"><surname>Solís-Marín</surname><given-names>FA</given-names></name><name name-style="western"><surname>Laguarda-Figueras</surname><given-names>A</given-names></name></person-group> (<year>2008</year>) <article-title>Equinodermos (Echinodermata) del Pacífico Mexicano.</article-title><source>Revista de Biología Tropical</source><volume>56</volume>(<issue>3</issue>): <fpage>57</fpage>-<lpage>73</lpage>.</mixed-citation></ref><ref id="B31"><mixed-citation xmlns:xlink="http://www.w3.org/1999/xlink" xlink:type="simple"><person-group><name name-style="western"><surname>Granja-Fernández</surname><given-names>MR</given-names></name><name name-style="western"><surname>López-Pérez</surname><given-names>RA</given-names></name></person-group> (<year>2011</year>) <article-title>Nuevos registros de ofiuroideos (Echinodermata: Ophiuroidea) para localidades de Zihuatanejo (Guerrero) y Puerto Escondido (Oaxaca), Pacífico mexicano.</article-title><source>Revista Mexicana de Biodiversidad</source><volume>82</volume>: <fpage>1320</fpage>-<lpage>1323</lpage>.</mixed-citation></ref><ref id="B55"><mixed-citation xmlns:xlink="http://www.w3.org/1999/xlink" xlink:type="simple"><person-group><name name-style="western"><surname>Maluf</surname><given-names>LY</given-names></name></person-group> (<year>1988</year>) <article-title>Composition and distribution of the Central Eastern Pacific Echinoderms.</article-title><source>Natural History Museum of Los Angeles County, Technical Reports</source><volume>2</volume>: <fpage>1</fpage>-<lpage>242</lpage>.</mixed-citation></ref><ref id="B35"><mixed-citation xmlns:xlink="http://www.w3.org/1999/xlink" xlink:type="simple"><person-group><name name-style="western"><surname>Hendler</surname><given-names>G</given-names></name></person-group> (<year>1984</year>) <article-title>Brittlestar color-change and phototaxis (Echinodermata: Ophiuroidea: Ophiocomidae).</article-title><source>Marine Ecology</source><volume>5</volume>(<issue>4</issue>): <fpage>379</fpage>-<lpage>401</lpage>. doi: <ext-link ext-link-type="doi" xlink:href="10.1111/j.1439-0485.1984.tb00131.x" xlink:type="simple">10.1111/j.1439-0485.1984.tb00131.x</ext-link></mixed-citation></ref><ref id="B6"><mixed-citation xmlns:xlink="http://www.w3.org/1999/xlink" xlink:type="simple"><person-group><name name-style="western"><surname>Benítez-Villalobos</surname><given-names>F</given-names></name><name name-style="western"><surname>Aguilar-Duarte</surname><given-names>C</given-names></name><name name-style="western"><surname>Ávila-Poveda</surname><given-names>OH</given-names></name></person-group> (<year>2012</year>) <article-title>Reproductive biology of <italic>Ophiocoma aethiops</italic> and <italic>O. alexandri</italic> (Echinodermata: Ophiuroidea) from Estacahuite Bay, Oaxaca, Mexico.</article-title><source>Aquatic Biology</source><volume>17</volume>: <fpage>119</fpage>-<lpage>128</lpage>. doi: <ext-link ext-link-type="doi" xlink:href="10.3354/ab00467" xlink:type="simple">10.3354/ab00467</ext-link></mixed-citation></ref><ref id="B34"><mixed-citation xmlns:xlink="http://www.w3.org/1999/xlink" xlink:type="simple"><person-group><name name-style="western"><surname>Hendler</surname><given-names>G</given-names></name></person-group> (<year>1979</year>) <article-title>Reproductive periodicity of ophiuroids (Echinodermata: Ophiuroidea) on the Atlantic and Pacific coasts of Panama.</article-title> In: <person-group><name name-style="western"><surname>Stancyk</surname><given-names>SE</given-names></name></person-group> (<role>Ed</role>) <source>Reproductive ecology of marine invertebrates</source>. <publisher-name>University of South Carolina Press</publisher-name>, <publisher-loc>Columbia, SC</publisher-loc>, <fpage>145</fpage>−<lpage>156</lpage>.</mixed-citation></ref></ref-list></tp:taxon-treatment>
