# Supplementary material for: Ophiuroidea (Echinodermata) from coral reefs in the Mexican Pacific
Source: Zookeys. 2014 May 7;(406):101–45. doi: 10.3897/zookeys.406.6306 (PMC4023249; doi:10.3897/zookeys.406.6306)
Supplement: XML Treatment for Ophioderma panamensis [file zookeys.406.6306-treatment11.xml]

<!DOCTYPE tp:taxon-treatment
  PUBLIC "-//TaxonX//DTD Taxonomic Treatment Publishing DTD v0 20100105//EN" "tax-treatment-NSO.dtd">
<tp:taxon-treatment xmlns:tp="http://www.plazi.org/taxpub"><tp:treatment-meta><mixed-citation publication-type="journal"><person-group><name><surname>Granja–Fernández</surname><given-names>Rebeca</given-names></name><name><surname>Herrero-Pérezrul</surname><given-names>María D.</given-names></name><name><surname>López-Pérez</surname><given-names>Ramón A.</given-names></name><name><surname>Hernández</surname><given-names>Luis</given-names></name><name><surname>Rodríguez-Zaragoza</surname><given-names>Fabián A.</given-names></name><name><surname>Jones</surname><given-names>Robert Wallace</given-names></name><name><surname>Pineda-López</surname><given-names>Rubén</given-names></name></person-group><article-title>Ophiuroidea (Echinodermata) from coral reefs in the Mexican Pacific</article-title><source>Zookeys</source><day>7</day><month>5</month><year>2014</year><volume>2014</volume><issue>406</issue><fpage>101</fpage><lpage>145</lpage><pub-id pub-id-type="doi">10.3897/zookeys.406.6306</pub-id></mixed-citation></tp:treatment-meta><tp:nomenclature><tp:taxon-name>
                                    <tp:taxon-name-part taxon-name-part-type="genus">Ophioderma</tp:taxon-name-part>
                                    <tp:taxon-name-part taxon-name-part-type="species">panamensis</tp:taxon-name-part>
                                    <object-id xmlns:xlink="http://www.w3.org/1999/xlink" xlink:type="simple">http://species-id.net/wiki/Ophioderma_panamensis</object-id>
                                </tp:taxon-name><tp:taxon-authority>Lütken, 1859</tp:taxon-authority><xref ref-type="fig" rid="F6">Figure 6A–F</xref></tp:nomenclature><tp:treatment-sec sec-type="Description"><title>Description.</title><p>Disk pentagonal (dd = 4.7 to 18.1 mm); dorsal and ventral side covered by fine, closely and rounded granulation. Radial shields naked, small and oval (<xref ref-type="fig" rid="F6">Fig. 6D, E</xref>). Oral shields large and oval; wider than long. Adoral shields covered by granules. The madreporite is evident. Eight to ten oral papillae on each side of the jaw (<xref ref-type="fig" rid="F6">Fig. 6F</xref>). Dorsal arm plates overlapping and rectangular with rounded edges; wider than long (<xref ref-type="fig" rid="F6">Fig. 6B</xref>). Ventral arm plates oval and slightly overlapping; wider than long. Reduced lateral arm plates. Ten to 11 short and blunt arm spines; all spines are closely equal in size except the lowest which is longer. Two lanceolated tentacle scales (<xref ref-type="fig" rid="F6">Fig. 6C</xref>). Four bursal slits per interradius (<xref ref-type="fig" rid="F6">Fig. 6E</xref>). Disk brownish (<xref ref-type="fig" rid="F6">Fig. 6A, D</xref>). Dorsal arm plates brown with dark and light bands (<xref ref-type="fig" rid="F6">Fig. 6B</xref>).</p><fig id="F6" position="float" orientation="portrait"><label>Figure 6.</label><caption><p><italic><tp:taxon-name>Ophioderma panamensis</tp:taxon-name></italic>. <bold>A</bold> dorsal view <bold>B</bold> dorsal view of the arm <bold>C</bold> ventral view of the arm <bold>D</bold> dorsal view of the disk <bold>E</bold> ventral view of the disk <bold>F</bold> jaw. Scale bar = 5 mm. <italic><tp:taxon-name>Ophioderma teres</tp:taxon-name></italic> juvenile <bold>G</bold> dorsal view. Scale bar = 5 mm <bold>H</bold> dorsal view of the arm (dp = divided dorsal arm plates) <bold>I</bold> ventral view of the arm <bold>J</bold> dorsal view of the disk <bold>K</bold> ventral view of the disk <bold>L</bold> jaw. Scale bar = 1 mm.</p></caption><graphic xmlns:xlink="http://www.w3.org/1999/xlink" xlink:href="zookeys-406-101-g006.jpg" position="float" orientation="portrait" xlink:type="simple"/></fig></tp:treatment-sec><tp:treatment-sec sec-type="Distribution"><title>Distribution.</title><p>USA (California), Mexico, El Salvador, Nicaragua, Costa Rica, Panama, Peru, Colombia and Galapagos Islands (<xref ref-type="bibr" rid="B21">Clark HL 1940</xref>, <xref ref-type="bibr" rid="B41">Hooker et al. 2005</xref>, <xref ref-type="bibr" rid="B59">Neira and Cantera 2005</xref>, <xref ref-type="bibr" rid="B2">Alvarado et al. 2010</xref>). In Mexico, from the Gulf of California (Baja California Sur, Sonora, Sinaloa), on the Pacific side of Baja California and Baja California Sur, Jalisco, Revillagigedo Islands, Guerrero and Oaxaca (<xref ref-type="bibr" rid="B73">Solís-Marín et al. 2005</xref>, <xref ref-type="bibr" rid="B42">Honey-Escandón et al. 2008</xref>, <xref ref-type="bibr" rid="B31">Granja-Fernández and López-Pérez 2011</xref>, <xref ref-type="bibr" rid="B32">2012</xref>). From intertidal to 40 m depth (<xref ref-type="bibr" rid="B4">Austin and Hadfield 1980</xref>). In this study, <italic><tp:taxon-name>Ophioderma panamensis</tp:taxon-name></italic> was collected on coral reefs from Guerrero and Oaxaca, 4.9 to 9.1 m depth.</p></tp:treatment-sec><tp:treatment-sec sec-type="Remarks"><title>Remarks.</title><!--PageBreak--><!--PageBreak--><p><italic><tp:taxon-name>Ophioderma panamensis</tp:taxon-name></italic> was collected under rocks and on sand. <xref ref-type="bibr" rid="B55">Maluf (1988)</xref> reported that this species may inhabit rocks, corals and algae. Adults and juveniles were found cohabiting together. Juveniles curled their arms over the dorsal side of the disk which is white in most individuals. This behavior camouflages juveniles on the white sand under the rocks. There are studies that report a wide variety of color patterns in <italic><tp:taxon-name>Ophioderma panamensis</tp:taxon-name></italic> (<xref ref-type="bibr" rid="B43">Ives 1889</xref>, <xref ref-type="bibr" rid="B61">Nielsen 1932</xref>, <xref ref-type="bibr" rid="B84">Ziesenhenne 1955</xref>) but, we only found two variations in body colors: brown or grey. In addition, some specimens had white spots on the disk and all specimens presented bands on the dorsal side of the arms. Although some authors report a high incidence of subdivided dorsal arm plates (<xref ref-type="bibr" rid="B43">Ives 1889</xref>, <xref ref-type="bibr" rid="B61">Nielsen 1932</xref>, <xref ref-type="bibr" rid="B84">Ziesenhenne 1955</xref>), we found only a few specimens with divided (in two segments) dorsal arm plates. <italic><tp:taxon-name>Ophioderma panamensis</tp:taxon-name></italic> was the most common ophiodermatid on the coral reefs from the Mexican Pacific.</p></tp:treatment-sec><tp:treatment-sec sec-type="Collected material"><title>Collected material.</title><p><bold>GUERRERO:</bold> <bold>Morro del Cerro Colorado</bold> (1 specimen, rock, 5.5 m, 31/05/2012, ICML-UNAM 10570); <bold>Zacatoso</bold> (3 specimens, rock, 9.1 m, 01/06/2012, ICML-UNAM 10580); <bold>El Yunque</bold> (3 specimens, rock, 5.5 m, 04/12/2010, ICML-UNAM 10409); <bold>Manzanillo</bold> (1 specimen, rock, 6.1 m, 30/05/2012, ICML-UNAM 10555); <bold>Morros de Potosí</bold> (2 specimens, rock, 06/03/2009, ICML-UNAM 10203); <bold>Palmitas</bold> (5 specimens, rock, 6.4 m, 20/11/2011, ICML-UNAM 10458).</p><p><bold>OAXACA:</bold> <bold>El Zapatito</bold> (1 specimen, rock, 23/04/2009, ICML-UNAM 10226); <bold>Estacahuite</bold> (1 specimen, rock, 17/04/2008, MHN 005-4354); <bold>La Mina</bold> (1 specimen, rock, 17/04/2008, MHN 005-4343); <bold>Boquilla</bold> (7 specimens, sand, 02/11/2007, MHN 005-4397); <bold>Tijera</bold> (1 specimen, 23/11/2007, MHN 005-401); <bold>Dos Hermanas</bold> (1 specimen, rock, 08/08/2011, ICML-UNAM 10426); <bold>Harrys</bold> (4 specimens, rock, 9.1 m, 21/10/2011, ICML-UNAM 10438); <bold>Guerrilla</bold> (2 specimens, rock, 4.9 m, 18/05/2012, ICML-UNAM 10540).</p></tp:treatment-sec><ref-list><ref id="B21"><mixed-citation xmlns:xlink="http://www.w3.org/1999/xlink" xlink:type="simple"><person-group><name name-style="western"><surname>Clark</surname><given-names>HL</given-names></name></person-group> (<year>1940</year>) <article-title>Notes on Echinoderms from the West Coast of Central America. Eastern Pacific Expeditions of the New York Zoological Society.</article-title><source>Zoologica</source><volume>25</volume>(<issue>3</issue>): <fpage>331</fpage>-<lpage>352</lpage>.</mixed-citation></ref><ref id="B41"><mixed-citation xmlns:xlink="http://www.w3.org/1999/xlink" xlink:type="simple"><person-group><name name-style="western"><surname>Hooker</surname><given-names>Y</given-names></name><name name-style="western"><surname>Solís-Marín</surname><given-names>FA</given-names></name><name name-style="western"><surname>Lleellish</surname><given-names>M</given-names></name></person-group> (<year>2005</year>) <article-title>Echinoderms from Lobos de Afuera islands (Lambayeque, Peru).</article-title><source>Revista Peruana de Biología</source><volume>12</volume>(<issue>1</issue>): <fpage>77</fpage>-<lpage>82</lpage>.</mixed-citation></ref><ref id="B59"><mixed-citation xmlns:xlink="http://www.w3.org/1999/xlink" xlink:type="simple"><person-group><name name-style="western"><surname>Neira</surname><given-names>R</given-names></name><name name-style="western"><surname>Cantera</surname><given-names>JR</given-names></name></person-group> (<year>2005</year>) <article-title>Composición taxonómica y distribución de las asociaciones de equinodermos en los ecosistemas litorales del Pacífico Colombiano.</article-title><source>Revista de Biología Tropical</source><volume>53</volume>(<issue>3</issue>): <fpage>195</fpage>-<lpage>206</lpage>.</mixed-citation></ref><ref id="B2"><mixed-citation xmlns:xlink="http://www.w3.org/1999/xlink" xlink:type="simple"><person-group><name name-style="western"><surname>Alvarado</surname><given-names>JJ</given-names></name><name name-style="western"><surname>Solís-Marín</surname><given-names>FA</given-names></name><name name-style="western"><surname>Ahearn</surname><given-names>CG</given-names></name></person-group> (<year>2010</year>) <article-title>Echinoderm (Echinodermata) diversity in the Pacific coast of Central America.</article-title><source>Marine Biodiversity</source><volume>40</volume>: <fpage>45</fpage>-<lpage>56</lpage>. doi: <ext-link ext-link-type="doi" xlink:href="10.1007/s12526-009-0032-5" xlink:type="simple">10.1007/s12526-009-0032-5</ext-link></mixed-citation></ref><ref id="B73"><mixed-citation xmlns:xlink="http://www.w3.org/1999/xlink" xlink:type="simple"><person-group><name name-style="western"><surname>Solís-Marín</surname><given-names>FA</given-names></name><name name-style="western"><surname>Laguarda-Figueras</surname><given-names>A</given-names></name><name name-style="western"><surname>Durán-González</surname><given-names>A</given-names></name><name name-style="western"><surname>Ahearn</surname><given-names>CG</given-names></name><name name-style="western"><surname>Torres-Vega</surname><given-names>J</given-names></name></person-group> (<year>2005</year>) <article-title>Equinodermos (Echinodermata) del Golfo de California, México.</article-title><source>Revista de Biología Tropical</source><volume>53</volume>(<issue>3</issue>): <fpage>123</fpage>-<lpage>137</lpage>.</mixed-citation></ref><ref id="B42"><mixed-citation xmlns:xlink="http://www.w3.org/1999/xlink" xlink:type="simple"><person-group><name name-style="western"><surname>Honey-Escandón</surname><given-names>M</given-names></name><name name-style="western"><surname>Solís-Marín</surname><given-names>FA</given-names></name><name name-style="western"><surname>Laguarda-Figueras</surname><given-names>A</given-names></name></person-group> (<year>2008</year>) <article-title>Equinodermos (Echinodermata) del Pacífico Mexicano.</article-title><source>Revista de Biología Tropical</source><volume>56</volume>(<issue>3</issue>): <fpage>57</fpage>-<lpage>73</lpage>.</mixed-citation></ref><ref id="B31"><mixed-citation xmlns:xlink="http://www.w3.org/1999/xlink" xlink:type="simple"><person-group><name name-style="western"><surname>Granja-Fernández</surname><given-names>MR</given-names></name><name name-style="western"><surname>López-Pérez</surname><given-names>RA</given-names></name></person-group> (<year>2011</year>) <article-title>Nuevos registros de ofiuroideos (Echinodermata: Ophiuroidea) para localidades de Zihuatanejo (Guerrero) y Puerto Escondido (Oaxaca), Pacífico mexicano.</article-title><source>Revista Mexicana de Biodiversidad</source><volume>82</volume>: <fpage>1320</fpage>-<lpage>1323</lpage>.</mixed-citation></ref><ref id="B32"><mixed-citation xmlns:xlink="http://www.w3.org/1999/xlink" xlink:type="simple"><person-group><name name-style="western"><surname>Granja-Fernández</surname><given-names>MR</given-names></name><name name-style="western"><surname>López-Pérez</surname><given-names>RA</given-names></name></person-group> (<year>2012</year>) <article-title>Biodiversidad de ofiuroideos (Echinodermata: Ophiuroidea) de Oaxaca y Chiapas.</article-title> In: <person-group><name name-style="western"><surname>Sánchez</surname><given-names>AJ</given-names></name><name name-style="western"><surname>Chiappa-Carrara</surname><given-names>X</given-names></name><name name-style="western"><surname>Brito-Pérez</surname><given-names>R</given-names></name></person-group> (<role>Eds</role>) <source>Recursos Costeros del Sureste: tendencias actuales en investigación y estado del arte</source>, <fpage>357</fpage>–<lpage>370</lpage>.</mixed-citation></ref><ref id="B4"><mixed-citation xmlns:xlink="http://www.w3.org/1999/xlink" xlink:type="simple"><person-group><name name-style="western"><surname>Austin</surname><given-names>WJ</given-names></name><name name-style="western"><surname>Hadfield</surname><given-names>MG</given-names></name></person-group> (<year>1980</year>) <chapter-title>Ophiuroidea: The Brittle Stars</chapter-title>. In: <person-group><name name-style="western"><surname>Morris</surname><given-names>RH</given-names></name><name name-style="western"><surname>Abbott</surname><given-names>DP</given-names></name><name name-style="western"><surname>Haderlie</surname><given-names>EC</given-names></name></person-group> (<role>Eds</role>) <source>Intertidal Invertebrates of California</source>. <publisher-name>Stanford University Press</publisher-name>, <publisher-loc>Stanford, California, USA</publisher-loc>, <fpage>146</fpage>–<lpage>159</lpage>.</mixed-citation></ref><ref id="B55"><mixed-citation xmlns:xlink="http://www.w3.org/1999/xlink" xlink:type="simple"><person-group><name name-style="western"><surname>Maluf</surname><given-names>LY</given-names></name></person-group> (<year>1988</year>) <article-title>Composition and distribution of the Central Eastern Pacific Echinoderms.</article-title><source>Natural History Museum of Los Angeles County, Technical Reports</source><volume>2</volume>: <fpage>1</fpage>-<lpage>242</lpage>.</mixed-citation></ref><ref id="B43"><mixed-citation xmlns:xlink="http://www.w3.org/1999/xlink" xlink:type="simple"><person-group><name name-style="western"><surname>Ives</surname><given-names>JE</given-names></name></person-group> (<year>1889</year>) <article-title>Variation in <italic>Ophiura panamensis</italic> and <italic>Ophiura teres</italic>.</article-title><source>Proceedings of the Academy of Natural Sciences of Philadelphia</source><volume>41</volume>: <fpage>76</fpage>-<lpage>77</lpage>.</mixed-citation></ref><ref id="B61"><mixed-citation xmlns:xlink="http://www.w3.org/1999/xlink" xlink:type="simple"><person-group><name name-style="western"><surname>Nielsen</surname><given-names>E</given-names></name></person-group> (<year>1932</year>) <article-title>Ophiurans from the Gulf of Panama, California, and the Strait of Georgia.</article-title><source>Videnskabelige Meddelelser fra Dansk Naturhistorisk Forening</source><volume>91</volume>: <fpage>241</fpage>-<lpage>346</lpage>.</mixed-citation></ref><ref id="B84"><mixed-citation xmlns:xlink="http://www.w3.org/1999/xlink" xlink:type="simple"><person-group><name name-style="western"><surname>Ziesenhenne</surname><given-names>FC</given-names></name></person-group> (<year>1955</year>) <article-title>A review of the genus <italic>Ophioderma</italic> M. and T.</article-title> In: <source>Essays in the natural sciences in honor of Captain Allan Hancock on the occasion of his birthday july 26, 1955</source>. (ed. not indicated), <publisher-name>University of Southern California</publisher-name>, <publisher-loc>Los Angeles</publisher-loc>, <fpage>185</fpage>–<lpage>201</lpage>.</mixed-citation></ref></ref-list></tp:taxon-treatment>
