# Supplementary material for: Ophiuroidea (Echinodermata) from coral reefs in the Mexican Pacific
Source: Zookeys. 2014 May 7;(406):101–45. doi: 10.3897/zookeys.406.6306 (PMC4023249; doi:10.3897/zookeys.406.6306)
Supplement: XML Treatment for Ophioderma teres [file zookeys.406.6306-treatment12.xml]

<!DOCTYPE tp:taxon-treatment
  PUBLIC "-//TaxonX//DTD Taxonomic Treatment Publishing DTD v0 20100105//EN" "tax-treatment-NSO.dtd">
<tp:taxon-treatment xmlns:tp="http://www.plazi.org/taxpub"><tp:treatment-meta><mixed-citation publication-type="journal"><person-group><name><surname>Granja–Fernández</surname><given-names>Rebeca</given-names></name><name><surname>Herrero-Pérezrul</surname><given-names>María D.</given-names></name><name><surname>López-Pérez</surname><given-names>Ramón A.</given-names></name><name><surname>Hernández</surname><given-names>Luis</given-names></name><name><surname>Rodríguez-Zaragoza</surname><given-names>Fabián A.</given-names></name><name><surname>Jones</surname><given-names>Robert Wallace</given-names></name><name><surname>Pineda-López</surname><given-names>Rubén</given-names></name></person-group><article-title>Ophiuroidea (Echinodermata) from coral reefs in the Mexican Pacific</article-title><source>Zookeys</source><day>7</day><month>5</month><year>2014</year><volume>2014</volume><issue>406</issue><fpage>101</fpage><lpage>145</lpage><pub-id pub-id-type="doi">10.3897/zookeys.406.6306</pub-id></mixed-citation></tp:treatment-meta><tp:nomenclature><tp:taxon-name>
                                    <tp:taxon-name-part taxon-name-part-type="genus">Ophioderma</tp:taxon-name-part>
                                    <tp:taxon-name-part taxon-name-part-type="species">teres</tp:taxon-name-part>
                                    <object-id xmlns:xlink="http://www.w3.org/1999/xlink" xlink:type="simple">http://species-id.net/wiki/Ophioderma_teres</object-id>
                                </tp:taxon-name><tp:taxon-authority>(Lyman, 1860)</tp:taxon-authority><xref ref-type="fig" rid="F6">Figure 6G–L</xref></tp:nomenclature><tp:treatment-sec sec-type="Description"><title>Description.</title><p>Disk pentagonal (dd = 5.3 to 12.2 mm). Dorsal and ventral sides of the disk covered by fine and rounded granulation. Radial shields naked and oval (<xref ref-type="fig" rid="F6">Fig. 6J, K</xref>). Oral shields heart-shaped, small and with three rounded lobes. Adoral shields covered by granulation. Madreporite evident. Eight to nine oral papillae on each side of the jaw (<xref ref-type="fig" rid="F6">Fig. 6L</xref>). Dorsal arm plates wider than long and divided in several irregular pieces (two to four) (<xref ref-type="fig" rid="F6">Fig. 6H</xref>). Ventral arm plates quadrangular and rounded. Reduced lateral arm plates. Six to seven short arm spines, all spines are closely equal in size, except the lowest which is longer. Two tentacle scales (<xref ref-type="fig" rid="F6">Fig. 6I</xref>). Four bursal slits per interradius (<xref ref-type="fig" rid="F6">Fig. 6K</xref>). Dorsal side uniformly chocolate-brown in color, with irregular black rings on the disk (<xref ref-type="fig" rid="F6">Fig. 6G, J</xref>). Ventral side yellowish-cream in color (<xref ref-type="fig" rid="F6">Fig. 6K</xref>).</p></tp:treatment-sec><tp:treatment-sec sec-type="Distribution"><title>Distribution.</title><p>Mexico, El Salvador, Nicaragua, Costa Rica, Panama, Ecuador, Colombia and Galapagos Islands (<xref ref-type="bibr" rid="B84">Ziesenhenne 1955</xref>, <xref ref-type="bibr" rid="B59">Neira and Cantera 2005</xref>, <xref ref-type="bibr" rid="B2">Alvarado et al. 2010</xref>). In Mexico, from the Gulf of California (Baja California Sur, Sonora, Sinaloa), in the Pacific side of Baja California and Baja California Sur, Nayarit, Jalisco, Guerrero and Oaxaca (<xref ref-type="bibr" rid="B73">Solís-Marín et al. 2005</xref>, <xref ref-type="bibr" rid="B42">Honey-Escandón et al. 2008</xref>). From intertidal to 46 m depth (<xref ref-type="bibr" rid="B55">Maluf 1988</xref>). In this study, <italic><tp:taxon-name>Ophioderma teres</tp:taxon-name></italic> was collected on coral reefs from Guerrero and Oaxaca; 9.1 to 10.7 m depth.</p></tp:treatment-sec><tp:treatment-sec sec-type="Remarks"><title>Remarks.</title><p>All the collected material of <!--PageBreak--><italic><tp:taxon-name>Ophioderma teres</tp:taxon-name></italic> corresponded to juvenile specimens according to the juvenile species description by <xref ref-type="bibr" rid="B52">Lyman (1860)</xref>. Adults are distinguished from juveniles by having grain-covered radial shields, a large number of subdivided dorsal plates in the arms (up to five), nine arm spines, and body uniformly dark-brown in color (<xref ref-type="bibr" rid="B52">Lyman 1860</xref>, <xref ref-type="bibr" rid="B84">Ziesenhenne 1955</xref>). Many juvenile specimens have been collected in the Gulf of California, Pacific side of Mexico, Panama, Ecuador and Galapagos Islands (<xref ref-type="bibr" rid="B52">Lyman 1860</xref>, <xref ref-type="bibr" rid="B12">Caso 1951</xref>, <xref ref-type="bibr" rid="B84">Ziesenhenne 1955</xref>). Several authors suggested that adults of <italic><tp:taxon-name>Ophioderma teres</tp:taxon-name></italic> might be confused with <italic><tp:taxon-name>Ophioderma panamensis</tp:taxon-name></italic> and proposed some characteristics to distinguish them: 1) shorter and rounded arms in <italic><tp:taxon-name>Ophioderma teres</tp:taxon-name></italic> versus larger and flattened arms in <italic><tp:taxon-name>Ophioderma panamensis</tp:taxon-name></italic>; 2) nine arm spines in <italic><tp:taxon-name>Ophioderma teres</tp:taxon-name></italic> and 11 in <italic><tp:taxon-name>Ophioderma panamensis</tp:taxon-name></italic>; 3) dorsal arm plates divided into three-five plates in <italic><tp:taxon-name>Ophioderma teres</tp:taxon-name></italic>, meanwhile some individuals of <italic><tp:taxon-name>Ophioderma panamensis</tp:taxon-name></italic> could have up to two; 4) radial shields covered in <italic><tp:taxon-name>Ophioderma teres</tp:taxon-name></italic> but naked in <italic><tp:taxon-name>Ophioderma panamensis</tp:taxon-name></italic>; 5) uniform brown color without banded arms in <italic><tp:taxon-name>Ophioderma teres</tp:taxon-name></italic> but colored and banded arms in <italic><tp:taxon-name>Ophioderma panamensis</tp:taxon-name></italic> (<xref ref-type="bibr" rid="B52">Lyman 1860</xref>, <xref ref-type="bibr" rid="B80">Verrill 1867</xref>, <xref ref-type="bibr" rid="B61">Nielsen 1932</xref>, <xref ref-type="bibr" rid="B21">Clark HL 1940</xref>, <xref ref-type="bibr" rid="B84">Ziesenhenne 1955</xref>). Similar to <italic><tp:taxon-name>Ophioderma panamensis</tp:taxon-name></italic>, <italic><tp:taxon-name>Ophioderma teres</tp:taxon-name></italic> was found on rocks and in sand.</p></tp:treatment-sec><tp:treatment-sec sec-type="Collected material"><title>Collected material.</title><p><bold>GUERRERO:</bold> <bold>Zacatoso</bold> (3 specimens, rock, 9.1 m, 01/06/2012, ICML-UNAM 10581).</p><p><bold>OAXACA:</bold> <bold>Puerto Angelito</bold> (1 specimen, rock, 10.7 m, 05/08/2007, MHN 005-4330); <bold>El Faro</bold> (2 specimens, rock, 23/04/2009, ICML-UNAM 10232); <bold>Estacahuite</bold> (4 specimens, rock, 18/09/2008, MHN 005-4332; 1 specimen, stony coral, 10.3 m, 04/09/2010, ICML-UNAM 10271); <bold>La Mina</bold> (2 specimens, rock, 17/04/2008, MHN 005-4331); <bold>Boquilla</bold> (1 specimen, 02/11/2007, MHN 005-4399); <bold>Dos Hermanas</bold> (3 specimens, rock, 08/08/2011, ICML-UNAM 10427); <bold>Harrys</bold> (1 specimen, sand, 9.1 m, 21/10/2011, ICML-UNAM 10439); <bold>Copal</bold> (1 specimen, sand, 9.1 m, 21/10/2011, ICML-UNAM 10443).</p></tp:treatment-sec><tp:treatment-sec><!--Section generated to contain objects referenced in tp:taxon-treatment.--><fig id="F6" position="float" orientation="portrait"><label>Figure 6.</label><caption><p><italic><tp:taxon-name>Ophioderma panamensis</tp:taxon-name></italic>. <bold>A</bold> dorsal view <bold>B</bold> dorsal view of the arm <bold>C</bold> ventral view of the arm <bold>D</bold> dorsal view of the disk <bold>E</bold> ventral view of the disk <bold>F</bold> jaw. Scale bar = 5 mm. <italic><tp:taxon-name>Ophioderma teres</tp:taxon-name></italic> juvenile <bold>G</bold> dorsal view. Scale bar = 5 mm <bold>H</bold> dorsal view of the arm (dp = divided dorsal arm plates) <bold>I</bold> ventral view of the arm <bold>J</bold> dorsal view of the disk <bold>K</bold> ventral view of the disk <bold>L</bold> jaw. Scale bar = 1 mm.</p></caption><graphic xmlns:xlink="http://www.w3.org/1999/xlink" xlink:href="zookeys-406-101-g006.jpg" position="float" orientation="portrait" xlink:type="simple"/></fig></tp:treatment-sec><ref-list><ref id="B84"><mixed-citation xmlns:xlink="http://www.w3.org/1999/xlink" xlink:type="simple"><person-group><name name-style="western"><surname>Ziesenhenne</surname><given-names>FC</given-names></name></person-group> (<year>1955</year>) <article-title>A review of the genus <italic>Ophioderma</italic> M. and T.</article-title> In: <source>Essays in the natural sciences in honor of Captain Allan Hancock on the occasion of his birthday july 26, 1955</source>. (ed. not indicated), <publisher-name>University of Southern California</publisher-name>, <publisher-loc>Los Angeles</publisher-loc>, <fpage>185</fpage>–<lpage>201</lpage>.</mixed-citation></ref><ref id="B59"><mixed-citation xmlns:xlink="http://www.w3.org/1999/xlink" xlink:type="simple"><person-group><name name-style="western"><surname>Neira</surname><given-names>R</given-names></name><name name-style="western"><surname>Cantera</surname><given-names>JR</given-names></name></person-group> (<year>2005</year>) <article-title>Composición taxonómica y distribución de las asociaciones de equinodermos en los ecosistemas litorales del Pacífico Colombiano.</article-title><source>Revista de Biología Tropical</source><volume>53</volume>(<issue>3</issue>): <fpage>195</fpage>-<lpage>206</lpage>.</mixed-citation></ref><ref id="B2"><mixed-citation xmlns:xlink="http://www.w3.org/1999/xlink" xlink:type="simple"><person-group><name name-style="western"><surname>Alvarado</surname><given-names>JJ</given-names></name><name name-style="western"><surname>Solís-Marín</surname><given-names>FA</given-names></name><name name-style="western"><surname>Ahearn</surname><given-names>CG</given-names></name></person-group> (<year>2010</year>) <article-title>Echinoderm (Echinodermata) diversity in the Pacific coast of Central America.</article-title><source>Marine Biodiversity</source><volume>40</volume>: <fpage>45</fpage>-<lpage>56</lpage>. doi: <ext-link ext-link-type="doi" xlink:href="10.1007/s12526-009-0032-5" xlink:type="simple">10.1007/s12526-009-0032-5</ext-link></mixed-citation></ref><ref id="B73"><mixed-citation xmlns:xlink="http://www.w3.org/1999/xlink" xlink:type="simple"><person-group><name name-style="western"><surname>Solís-Marín</surname><given-names>FA</given-names></name><name name-style="western"><surname>Laguarda-Figueras</surname><given-names>A</given-names></name><name name-style="western"><surname>Durán-González</surname><given-names>A</given-names></name><name name-style="western"><surname>Ahearn</surname><given-names>CG</given-names></name><name name-style="western"><surname>Torres-Vega</surname><given-names>J</given-names></name></person-group> (<year>2005</year>) <article-title>Equinodermos (Echinodermata) del Golfo de California, México.</article-title><source>Revista de Biología Tropical</source><volume>53</volume>(<issue>3</issue>): <fpage>123</fpage>-<lpage>137</lpage>.</mixed-citation></ref><ref id="B42"><mixed-citation xmlns:xlink="http://www.w3.org/1999/xlink" xlink:type="simple"><person-group><name name-style="western"><surname>Honey-Escandón</surname><given-names>M</given-names></name><name name-style="western"><surname>Solís-Marín</surname><given-names>FA</given-names></name><name name-style="western"><surname>Laguarda-Figueras</surname><given-names>A</given-names></name></person-group> (<year>2008</year>) <article-title>Equinodermos (Echinodermata) del Pacífico Mexicano.</article-title><source>Revista de Biología Tropical</source><volume>56</volume>(<issue>3</issue>): <fpage>57</fpage>-<lpage>73</lpage>.</mixed-citation></ref><ref id="B55"><mixed-citation xmlns:xlink="http://www.w3.org/1999/xlink" xlink:type="simple"><person-group><name name-style="western"><surname>Maluf</surname><given-names>LY</given-names></name></person-group> (<year>1988</year>) <article-title>Composition and distribution of the Central Eastern Pacific Echinoderms.</article-title><source>Natural History Museum of Los Angeles County, Technical Reports</source><volume>2</volume>: <fpage>1</fpage>-<lpage>242</lpage>.</mixed-citation></ref><ref id="B52"><mixed-citation xmlns:xlink="http://www.w3.org/1999/xlink" xlink:type="simple"><person-group><name name-style="western"><surname>Lyman</surname><given-names>T</given-names></name></person-group> (<year>1860</year>) <article-title>Descriptions of new Ophiuridae, belonging to the Smithsonian Institution and to the Museum of Comparative Zoology at Cambridge.</article-title><source>Proceedings of the Boston Society of Natural History</source><volume>7</volume>: <fpage>193</fpage>–<lpage>204</lpage>, <fpage>252</fpage>–<lpage>262</lpage>.</mixed-citation></ref><ref id="B12"><mixed-citation xmlns:xlink="http://www.w3.org/1999/xlink" xlink:type="simple"><person-group><name name-style="western"><surname>Caso</surname><given-names>ME</given-names></name></person-group> (<year>1951</year>) <article-title>Contribución al conocimiento de los ofiuroideos de México. I. Algunas especies de ofiuroideos litorales.</article-title><source>Anales del Instituto de Biología, UNAM</source><volume>22</volume>(<issue>1</issue>): <fpage>219</fpage>-<lpage>312</lpage>.</mixed-citation></ref><ref id="B80"><mixed-citation xmlns:xlink="http://www.w3.org/1999/xlink" xlink:type="simple"><person-group><name name-style="western"><surname>Verrill</surname><given-names>AE</given-names></name></person-group> (<year>1867</year>) <article-title>Notes on the Echinoderms of Panama and West Coast of America, with descriptions of new genera and species.</article-title><source>Transactions of the Connecticut Academy of Arts and Sciences</source><volume>1</volume>(<issue>2</issue>): <fpage>251</fpage>-<lpage>322</lpage>.</mixed-citation></ref><ref id="B61"><mixed-citation xmlns:xlink="http://www.w3.org/1999/xlink" xlink:type="simple"><person-group><name name-style="western"><surname>Nielsen</surname><given-names>E</given-names></name></person-group> (<year>1932</year>) <article-title>Ophiurans from the Gulf of Panama, California, and the Strait of Georgia.</article-title><source>Videnskabelige Meddelelser fra Dansk Naturhistorisk Forening</source><volume>91</volume>: <fpage>241</fpage>-<lpage>346</lpage>.</mixed-citation></ref><ref id="B21"><mixed-citation xmlns:xlink="http://www.w3.org/1999/xlink" xlink:type="simple"><person-group><name name-style="western"><surname>Clark</surname><given-names>HL</given-names></name></person-group> (<year>1940</year>) <article-title>Notes on Echinoderms from the West Coast of Central America. Eastern Pacific Expeditions of the New York Zoological Society.</article-title><source>Zoologica</source><volume>25</volume>(<issue>3</issue>): <fpage>331</fpage>-<lpage>352</lpage>.</mixed-citation></ref></ref-list></tp:taxon-treatment>
