# Supplementary material for: Ophiuroidea (Echinodermata) from coral reefs in the Mexican Pacific
Source: Zookeys. 2014 May 7;(406):101–45. doi: 10.3897/zookeys.406.6306 (PMC4023249; doi:10.3897/zookeys.406.6306)
Supplement: XML Treatment for Ophiolepis pacifica [file zookeys.406.6306-treatment13.xml]

<!DOCTYPE tp:taxon-treatment
  PUBLIC "-//TaxonX//DTD Taxonomic Treatment Publishing DTD v0 20100105//EN" "tax-treatment-NSO.dtd">
<tp:taxon-treatment xmlns:tp="http://www.plazi.org/taxpub"><tp:treatment-meta><mixed-citation publication-type="journal"><person-group><name><surname>Granja–Fernández</surname><given-names>Rebeca</given-names></name><name><surname>Herrero-Pérezrul</surname><given-names>María D.</given-names></name><name><surname>López-Pérez</surname><given-names>Ramón A.</given-names></name><name><surname>Hernández</surname><given-names>Luis</given-names></name><name><surname>Rodríguez-Zaragoza</surname><given-names>Fabián A.</given-names></name><name><surname>Jones</surname><given-names>Robert Wallace</given-names></name><name><surname>Pineda-López</surname><given-names>Rubén</given-names></name></person-group><article-title>Ophiuroidea (Echinodermata) from coral reefs in the Mexican Pacific</article-title><source>Zookeys</source><day>7</day><month>5</month><year>2014</year><volume>2014</volume><issue>406</issue><fpage>101</fpage><lpage>145</lpage><pub-id pub-id-type="doi">10.3897/zookeys.406.6306</pub-id></mixed-citation></tp:treatment-meta><tp:nomenclature><tp:taxon-name>
                                    <tp:taxon-name-part taxon-name-part-type="genus">Ophiolepis</tp:taxon-name-part>
                                    <tp:taxon-name-part taxon-name-part-type="species">pacifica</tp:taxon-name-part>
                                    <object-id xmlns:xlink="http://www.w3.org/1999/xlink" xlink:type="simple">http://species-id.net/wiki/Ophiolepis_pacifica</object-id>
                                </tp:taxon-name><tp:taxon-authority>Lütken, 1856</tp:taxon-authority><xref ref-type="fig" rid="F7">Figure 7G–L</xref></tp:nomenclature><tp:treatment-sec sec-type="Description"><title>Description.</title><p>Disk rounded (dd = 4 to 10 mm). Disk covered by large scales, surrounded by smaller scales of different sizes and shapes. There is a primary central scale surrounded by five oval scales. Radial shields triangular and distally separated by a row of scales; with a furrow that parallels the margin (<xref ref-type="fig" rid="F7">Fig. 7J</xref>). The ventral interradial area is covered by scales smaller in comparison to the dorsal side (<xref ref-type="fig" rid="F7">Fig. 7K</xref>). Oral shields pentagonal, longer than wide. Madreporite evident. Adoral shields large, triangular, not in contact. Four oral papillae at each side of the jaw; the outer one being the largest (<xref ref-type="fig" rid="F7">Fig. 7K</xref>). Dorsal arm plates wider than long. Accessory dorsal arm plates restricted to the first arm segments (<xref ref-type="fig" rid="F7">Fig. 7H</xref>).Ventral arm plates with distal margin rounded, wider than long. Four to five short and conical arm spines. Two tentacle scales closely equal in size (<xref ref-type="fig" rid="F7">Fig. 7I</xref>). Dorsal side light brown in color; dorsal arm plates with darker transvers bands (<xref ref-type="fig" rid="F7">Fig. 7G</xref>). Ventral side uniformly creamy-white in color (<xref ref-type="fig" rid="F7">Fig. 7K</xref>).</p></tp:treatment-sec><tp:treatment-sec sec-type="Distribution"><title>Distribution.</title><p>Mexico, Costa Rica and Panama (<xref ref-type="bibr" rid="B21">Clark HL 1940</xref>, <xref ref-type="bibr" rid="B80">Verrill 1867</xref>, <xref ref-type="bibr" rid="B42">Honey-Escandón et al. 2008</xref>, <xref ref-type="bibr" rid="B2">Alvarado et al. 2010</xref>). In Mexico, from the Gulf of California (Sinaloa), Nayarit, Jalisco, Guerrero and Oaxaca (<xref ref-type="bibr" rid="B12">Caso 1951</xref>, <xref ref-type="bibr" rid="B73">Solís-Marín et al. <!--PageBreak-->2005</xref>, <xref ref-type="bibr" rid="B42">Honey-Escandón et al. 2008</xref>, <xref ref-type="bibr" rid="B31">Granja-Fernández and López-Pérez 2011</xref>). From the intertidal zone to 30 m depth (<xref ref-type="bibr" rid="B55">Maluf 1988</xref>). In this study, <italic><tp:taxon-name>Ophiolepis pacifica</tp:taxon-name></italic> was collected on coral reefs from Guerrero and Oaxaca, from 4.9 to 26 m depth.</p></tp:treatment-sec><tp:treatment-sec sec-type="Remarks"><title>Remarks.</title><p><italic><tp:taxon-name>Ophiolepis pacifica</tp:taxon-name></italic> was described by <xref ref-type="bibr" rid="B50">Lütken (1856)</xref> as <italic><tp:taxon-name>Ophiolepis</tp:taxon-name></italic> but <xref ref-type="bibr" rid="B53">Lyman (1865)</xref> transferred this species to the genus <italic><tp:taxon-name>Ophiozona</tp:taxon-name></italic> Lyman, 1865 based on the absence of the accessory or supplementary dorsal arm plates. <xref ref-type="bibr" rid="B24">Devaney (1974)</xref> studied specimens from the Gulf of California which revealed accessory dorsal arm plates; thus the genus <italic><tp:taxon-name>Ophiozona</tp:taxon-name></italic> was rejected and replaced again by <italic><tp:taxon-name>Ophiolepis</tp:taxon-name></italic>. We also found small accessory dorsal arm plates in the first arm segments of the collected material and were more evident in larger specimens. <italic><tp:taxon-name>Ophiolepis pacifica</tp:taxon-name></italic> was collected buried in sand and although <xref ref-type="bibr" rid="B21">Clark HL (1940)</xref> reported <italic><tp:taxon-name>Ophiolepis pacifica</tp:taxon-name></italic> in <italic><tp:taxon-name>Pocillopora</tp:taxon-name></italic> coral in Jasper Island (Costa Rica), we never found the species associated with coral. In the Eastern Pacific, it is common to find other species of this genus (<italic><tp:taxon-name>Ophiolepis crassa</tp:taxon-name></italic> <xref ref-type="bibr" rid="B61">Nielsen 1932</xref>, <italic><tp:taxon-name>Ophiolepis fulva</tp:taxon-name></italic> Clark HL, 1940; <italic><tp:taxon-name>Ophiolepis grissea</tp:taxon-name></italic> Clark HL, 1940; <italic><tp:taxon-name>Ophiolepis variegata</tp:taxon-name></italic> Lütken, 1856) associated with sandy and muddy bottoms (<xref ref-type="bibr" rid="B80">Verrill 1867</xref>, <xref ref-type="bibr" rid="B82">Ziesenhenne 1937</xref>, <xref ref-type="bibr" rid="B21">Clark HL 1940</xref>).</p></tp:treatment-sec><tp:treatment-sec sec-type="Collected material"><title>Collected material.</title><p><bold>GUERRERO:</bold> <bold>Morro del Cerro Colorado</bold> (2 specimens, sand, 5.5 m, 31/05/2012, ICML-UNAM 10571); <bold>Morros de Potosí</bold> (4 specimens, sand, 06/03/2009, ICML-UNAM 10204).</p><p><bold>OAXACA:</bold> <bold>Puerto Angelito</bold> (1 specimen, sand, 10 m, 23/04/2012, ICML-UNAM 10511); <bold>Punto de Presión</bold> (1 specimen, sand, 26 m, 22/04/2009, ICML-UNAM 10210); <bold>El Faro</bold> (1 specimen, sand, 22.9 m, 22/04/2009, ICML-UNAM 10219; 1 specimen, sand, 23/04/2009, ICML-UNAM 10237); <bold>Estacahuite</bold> (1 specimen, sand, 17/04/2008, MHN 005-4359; 1 specimen, sand, 19/02/2009, MHN 005-4322); <bold>La Mina</bold> (4 specimens, sand, 17/02/2008, MHN 005-4356); <bold>Boquilla</bold> (1 specimen, sand, 02/11/2007, MHN 005-4385); <bold>San Agustín</bold> (2 specimens, sand, 6.1 m, 15/09/2007, MHN 005-4333); <bold>Riscalillo</bold> (1 specimen, sand, 04/12/2008, MHN 005-4335); <bold>Guerrilla</bold> (2 specimens, sand, 4.9 m, 18/05/2012, ICML-UNAM 10541); <bold>Copalita</bold> (1 specimen, sand, 9.1 m, 18/05/2012, ICML-UNAM 10533).</p></tp:treatment-sec><tp:treatment-sec><!--Section generated to contain objects referenced in tp:taxon-treatment.--><fig id="F7" position="float" orientation="portrait"><label>Figure 7.</label><caption><p><italic><tp:taxon-name>Ophioderma</tp:taxon-name></italic> sp. 1. <bold>A</bold> dorsal view <bold>B</bold> dorsal view of the arm <bold>C</bold> ventral view of the arm <bold>D</bold> dorsal view of the disk <bold>E</bold> ventral view of the disk <bold>F</bold> jaw (ad = adoral shields). Scale bar = 5 mm. <italic><tp:taxon-name>Ophiolepis pacifica</tp:taxon-name></italic> <bold>G</bold> dorsal view. Scale bar = 5 mm <bold>H</bold> dorsal view of the arm (adp = accessory dorsal arm plates) <bold>I</bold> ventral view of the arm <bold>J</bold> dorsal view of the disk <bold>K</bold> ventral view of the disk <bold>L</bold> jaw. Scale bar = 1 mm.</p></caption><graphic xmlns:xlink="http://www.w3.org/1999/xlink" xlink:href="zookeys-406-101-g007.jpg" position="float" orientation="portrait" xlink:type="simple"/></fig></tp:treatment-sec><ref-list><ref id="B21"><mixed-citation xmlns:xlink="http://www.w3.org/1999/xlink" xlink:type="simple"><person-group><name name-style="western"><surname>Clark</surname><given-names>HL</given-names></name></person-group> (<year>1940</year>) <article-title>Notes on Echinoderms from the West Coast of Central America. Eastern Pacific Expeditions of the New York Zoological Society.</article-title><source>Zoologica</source><volume>25</volume>(<issue>3</issue>): <fpage>331</fpage>-<lpage>352</lpage>.</mixed-citation></ref><ref id="B80"><mixed-citation xmlns:xlink="http://www.w3.org/1999/xlink" xlink:type="simple"><person-group><name name-style="western"><surname>Verrill</surname><given-names>AE</given-names></name></person-group> (<year>1867</year>) <article-title>Notes on the Echinoderms of Panama and West Coast of America, with descriptions of new genera and species.</article-title><source>Transactions of the Connecticut Academy of Arts and Sciences</source><volume>1</volume>(<issue>2</issue>): <fpage>251</fpage>-<lpage>322</lpage>.</mixed-citation></ref><ref id="B42"><mixed-citation xmlns:xlink="http://www.w3.org/1999/xlink" xlink:type="simple"><person-group><name name-style="western"><surname>Honey-Escandón</surname><given-names>M</given-names></name><name name-style="western"><surname>Solís-Marín</surname><given-names>FA</given-names></name><name name-style="western"><surname>Laguarda-Figueras</surname><given-names>A</given-names></name></person-group> (<year>2008</year>) <article-title>Equinodermos (Echinodermata) del Pacífico Mexicano.</article-title><source>Revista de Biología Tropical</source><volume>56</volume>(<issue>3</issue>): <fpage>57</fpage>-<lpage>73</lpage>.</mixed-citation></ref><ref id="B2"><mixed-citation xmlns:xlink="http://www.w3.org/1999/xlink" xlink:type="simple"><person-group><name name-style="western"><surname>Alvarado</surname><given-names>JJ</given-names></name><name name-style="western"><surname>Solís-Marín</surname><given-names>FA</given-names></name><name name-style="western"><surname>Ahearn</surname><given-names>CG</given-names></name></person-group> (<year>2010</year>) <article-title>Echinoderm (Echinodermata) diversity in the Pacific coast of Central America.</article-title><source>Marine Biodiversity</source><volume>40</volume>: <fpage>45</fpage>-<lpage>56</lpage>. doi: <ext-link ext-link-type="doi" xlink:href="10.1007/s12526-009-0032-5" xlink:type="simple">10.1007/s12526-009-0032-5</ext-link></mixed-citation></ref><ref id="B12"><mixed-citation xmlns:xlink="http://www.w3.org/1999/xlink" xlink:type="simple"><person-group><name name-style="western"><surname>Caso</surname><given-names>ME</given-names></name></person-group> (<year>1951</year>) <article-title>Contribución al conocimiento de los ofiuroideos de México. I. Algunas especies de ofiuroideos litorales.</article-title><source>Anales del Instituto de Biología, UNAM</source><volume>22</volume>(<issue>1</issue>): <fpage>219</fpage>-<lpage>312</lpage>.</mixed-citation></ref><ref id="B73"><mixed-citation xmlns:xlink="http://www.w3.org/1999/xlink" xlink:type="simple"><person-group><name name-style="western"><surname>Solís-Marín</surname><given-names>FA</given-names></name><name name-style="western"><surname>Laguarda-Figueras</surname><given-names>A</given-names></name><name name-style="western"><surname>Durán-González</surname><given-names>A</given-names></name><name name-style="western"><surname>Ahearn</surname><given-names>CG</given-names></name><name name-style="western"><surname>Torres-Vega</surname><given-names>J</given-names></name></person-group> (<year>2005</year>) <article-title>Equinodermos (Echinodermata) del Golfo de California, México.</article-title><source>Revista de Biología Tropical</source><volume>53</volume>(<issue>3</issue>): <fpage>123</fpage>-<lpage>137</lpage>.</mixed-citation></ref><ref id="B31"><mixed-citation xmlns:xlink="http://www.w3.org/1999/xlink" xlink:type="simple"><person-group><name name-style="western"><surname>Granja-Fernández</surname><given-names>MR</given-names></name><name name-style="western"><surname>López-Pérez</surname><given-names>RA</given-names></name></person-group> (<year>2011</year>) <article-title>Nuevos registros de ofiuroideos (Echinodermata: Ophiuroidea) para localidades de Zihuatanejo (Guerrero) y Puerto Escondido (Oaxaca), Pacífico mexicano.</article-title><source>Revista Mexicana de Biodiversidad</source><volume>82</volume>: <fpage>1320</fpage>-<lpage>1323</lpage>.</mixed-citation></ref><ref id="B55"><mixed-citation xmlns:xlink="http://www.w3.org/1999/xlink" xlink:type="simple"><person-group><name name-style="western"><surname>Maluf</surname><given-names>LY</given-names></name></person-group> (<year>1988</year>) <article-title>Composition and distribution of the Central Eastern Pacific Echinoderms.</article-title><source>Natural History Museum of Los Angeles County, Technical Reports</source><volume>2</volume>: <fpage>1</fpage>-<lpage>242</lpage>.</mixed-citation></ref><ref id="B50"><mixed-citation xmlns:xlink="http://www.w3.org/1999/xlink" xlink:type="simple"><person-group><name name-style="western"><surname>Lütken</surname><given-names>CF</given-names></name></person-group> (<year>1856</year>) <article-title>Bidrag til Kundskabom Slangestjerne. III. Bidrag til Kunskab om Ophiurerne ved Central-Amerikas Vestkyst.</article-title><source>Videnskabelige Meddelelser fra Dansk Naturhistorisk Forening</source><volume>1856</volume>: <fpage>1</fpage>-<lpage>26</lpage>.</mixed-citation></ref><ref id="B53"><mixed-citation xmlns:xlink="http://www.w3.org/1999/xlink" xlink:type="simple"><person-group><name name-style="western"><surname>Lyman</surname><given-names>T</given-names></name></person-group> (<year>1865</year>) <article-title>Ophiuridae and Astrophytidae.</article-title><source>Illustrated Catalogue of the Museum of Comparative Zoology, at Harvard College,</source><volume>1</volume>: <fpage>1</fpage>-<lpage>200</lpage>.</mixed-citation></ref><ref id="B24"><mixed-citation xmlns:xlink="http://www.w3.org/1999/xlink" xlink:type="simple"><person-group><name name-style="western"><surname>Devaney</surname><given-names>DM</given-names></name></person-group> (<year>1974</year>) <article-title>Shallow-water echinoderms from British Honduras, with a description of a new species of <italic>Ophiocoma</italic> (Ophiuroidea).</article-title><source>Bulletin of Marine Science</source><volume>24</volume>(<issue>1</issue>): <fpage>122</fpage>-<lpage>163</lpage>.</mixed-citation></ref><ref id="B61"><mixed-citation xmlns:xlink="http://www.w3.org/1999/xlink" xlink:type="simple"><person-group><name name-style="western"><surname>Nielsen</surname><given-names>E</given-names></name></person-group> (<year>1932</year>) <article-title>Ophiurans from the Gulf of Panama, California, and the Strait of Georgia.</article-title><source>Videnskabelige Meddelelser fra Dansk Naturhistorisk Forening</source><volume>91</volume>: <fpage>241</fpage>-<lpage>346</lpage>.</mixed-citation></ref><ref id="B82"><mixed-citation xmlns:xlink="http://www.w3.org/1999/xlink" xlink:type="simple"><person-group><name name-style="western"><surname>Ziesenhenne</surname><given-names>FC</given-names></name></person-group> (<year>1937</year>) <article-title>Echinoderms from the West Coast of Lower California, the Gulf of California and Clarion Island.</article-title><source>Zoologica</source><volume>22</volume>(<issue>15</issue>): <fpage>209</fpage>-<lpage>239</lpage>.</mixed-citation></ref></ref-list></tp:taxon-treatment>
